# Supplementary material for: Multi-omics analyses of evolved Corynebacterium glutamicum mutants reveal the molecular responses to formaldehyde stress
Source: Synth Syst Biotechnol. 2026 Feb 10;13:217–28. doi: 10.1016/j.synbio.2026.01.020 (PMC12914118; doi:10.1016/j.synbio.2026.01.020)
Supplement: Multimedia component 2 [file mmc2.xlsx]

## Sheet: FM-2
cgl-id	Gene Seq Change
Cgl0754	574_579delAACGTT
Cgl1199	1015_1032delCGCAATCGCCGTGGACGC
Cgl0754	582_587delCGTTCA
Cgl2258	443_444insT
Cgl0279	323dupG
Cgl0688	460dupC
Cgl0978	686_687insG
Cgl1373	2278_2279insC
Cgl1590	535_536insC
Cgl2897	28del T
Cgl1663	368G>T
Cgl1667	482G>T
Cgl1760	452G>T
Cgl1802	253A>T
Cgl1840	674A>C
Cgl1840	673A>T
Cgl1889	356A>G
Cgl1848	809G>T
Cgl1971	221C>A
Cgl1982	380A>T
Cgl2030	535C>T
Cgl2120	283C>A
Cgl2148	1569C>A
Cgl2181	341T>C
Cgl2228	1972G>T
Cgl2249	200G>T
Cgl2286	569G>T
Cgl2296	1457G>T
Cgl2303	624G>T
Cgl2442	358C>T
Cgl2442	457G>A
Cgl2442	472G>A
Cgl2452	574C>A
Cgl2482	526A>T
Cgl2523	202T>C
Cgl2560	682C>A
Cgl2592	1226G>T
Cgl2622	382G>T
Cgl2696	661C>A
Cgl2764	385T>C
Cgl2771	933T>A
Cgl2774	407G>T
Cgl2774	23C>A
Cgl2861	932G>T
Cgl2870	1058T>A
Cgl3004	395C>A
Cgl3085	1277C>A
Cgl0043	191A>G
Cgl0089	31C>A
Cgl0167	157A>C
Cgl0194	971G>A
Cgl0197	216C>A
Cgl0299	202G>T
Cgl0391	214G>T
Cgl0467	869T>A
Cgl0738	4319C>G
Cgl0750	19 C>A
Cgl0752	761G>T
Cgl0782	305A>T
Cgl0825	266T>C
Cgl0830	268C>A
Cgl0942	443G>T
Cgl1019	682G>T
Cgl1025	1225G>T
Cgl1070	347T>A
Cgl1132	504A>T
Cgl1133	1307C>A
Cgl1194	1330G>A
Cgl1250	478A>G
Cgl1293	236G>T
Cgl1325	1568A>G
Cgl1369	544G>T
Cgl1449	974G>T
Cgl1542	180C>A
Cgl1561	637T>A
Cgl2791	490G>T
Cgl0165	388G>T
Cgl0179	138C>A
Cgl0381	969C>A
Cgl0738	526G>T
Cgl1634	631G>T
Cgl1840	720T>C
Cgl1840	681C>T
Cgl1840	678T>G
Cgl2046	552C>T
Cgl2154	684C>A
Cgl2181	519G>A
Cgl2219	309C>A
Cgl2286	354C>A
Cgl2442	210A>C
Cgl2442	501T>C
Cgl2912	612G>T
Cgl3096	186T>C
Cgl0010	255T>C
Cgl0183	99C>A
Cgl0780	474G>A
Cgl1417	900C>A
Cgl1497	531C>G

## Sheet: FM-3
cgl-id	Gene Seq Change
Cgl2155	1216_1227delGAGCGCCGCGAT
Cgl1199	1015_1032delCGCAATCGCCGTGGACGC
Cgl2258	443_444insT
Cgl0279	323dupG
Cgl0845	366_367insT
Cgl1373	2278_2279insC
Cgl1590	535_536insC
Cgl1663	368G>T
Cgl1760	452G>T
Cgl1802	253A>T
Cgl1840	674A>C
Cgl1840	673A>T
Cgl1889	356A>G
Cgl1914	935C>A
Cgl1933	1112T>C
Cgl1982	380A>T
Cgl2014	296C>A
Cgl2030	535C>T
Cgl2089	695T>A
Cgl2120	283C>A
Cgl2148	1569C>A
Cgl2181	341T>C
Cgl2228	1972G>T
Cgl2249	200G>T
Cgl2296	1457G>T
Cgl2303	624G>T
Cgl2442	325C>T
Cgl2482	526A>T
Cgl2484	1049G>A
Cgl2495	6160G>T
Cgl2511	175G>T
Cgl2560	682C>A
Cgl2592	1226G>T
Cgl2622	382G>T
Cgl2696	661C>A
Cgl2764	385T>C
Cgl2774	407G>T
Cgl2870	1058T>A
Cgl2969	884G>T
Cgl3004	395C>A
Cgl3085	1277C>A
Cgl0043	191A>G
Cgl0089	31C>A
Cgl0092	736G>T
Cgl0194	971G>A
Cgl0197	216C>A
Cgl0299	202G>T
Cgl0391	214G>T
Cgl0688	50C>A
Cgl0738	4319C>G
Cgl0752	761G>T
Cgl0825	266T>C
Cgl0830	268C>A
Cgl0942	443G>T
Cgl1132	504A>T
Cgl1293	236G>T
Cgl1325	1568A>G
Cgl1333	41C>A
Cgl1369	544G>T
Cgl1376	1478C>A
Cgl1449	974G>T
Cgl1561	637T>A
Cgl1603	1075C>A
Cgl1626	379G>T
Cgl0165	388G>T
Cgl0179	138C>A
Cgl0381	969C>A
Cgl0738	526G>T
Cgl1840	720T>C
Cgl1840	681C>T
Cgl1840	678T>G
Cgl2046	552C>T
Cgl2181	519G>A
Cgl2219	309C>A
Cgl2286	354C>A
Cgl2912	612G>T
Cgl0010	255T>C
Cgl0780	474G>A

## Sheet: FM-4
cgl-id	Gene Seq Change
Cgl0754	391_411delGGCGATCTGTCCATCGACGTC
Cgl1199	1015_1032delCGCAATCGCCGTGGACGC
Cgl2995	328_329insTGCCGGTCGCGAACT
Cgl2439	31_32insC
Cgl0770	289_290insC
Cgl0783	792dupG
Cgl0856	422_423insC
Cgl1373	2278_2179insC
Cgl1817	1147A>T
Cgl1910	410C>A
Cgl1929	131T>A
Cgl1940	240C>A
Cgl2030	535C>T
Cgl2211	104C>A
Cgl2214	57G>T
Cgl2248	1793A>T
Cgl2273	821C>A
Cgl2282	776T>C
Cgl2297	1837G>T
Cgl2303	779G>T
Cgl2447	578C>A
Cgl2460	341G>T
Cgl2471	211G>T
Cgl2495	6163G>T
Cgl2495	6160G>T
Cgl2514	461C>T
Cgl2588	482C>A
Cgl2626	653G>T
Cgl2703	125C>A
Cgl2712	2760G>T
Cgl2769	572T>A
Cgl2804	2460G>T
Cgl2824	227G>T
Cgl2875	1522T>A
Cgl2884	428C>A
Cgl2942	170T>A
Cgl2952	687A>G
Cgl2952	681G>C
Cgl3051	334G>T
Cgl3085	1277C>A
Cgl3087	1649G>A
Cgl3088	2066C>A
Cgl0046	128C>A
Cgl0122	620C>A
Cgl0143	182G>T
Cgl0170	41C>A
Cgl0194	506T>A
Cgl0204	106C>A
Cgl0206	611G>T
Cgl0303	491T>C
Cgl0341	150C>A
Cgl0379	402T>A
Cgl0400	212T>C
Cgl0420	308A>T
Cgl0479	608C>A
Cgl0578	439G>T
Cgl0654	329C>A
Cgl0687	1629G>T
Cgl0746	824A>G
Cgl0752	929C>A
Cgl0754	408C>A
Cgl0883	650C>A
Cgl0911	489G>T
Cgl0942	443G>T
Cgl0973	491C>A
Cgl0977	452G>T
Cgl0978	835G>T
Cgl0978	388G>T
Cgl2479	118G>A
Cgl1070	98T>C
Cgl1140	454G>T
Cgl1190	673G>T
Cgl1199	1226T>A
Cgl1314	518G>T
Cgl1369	648C>A
Cgl1369	1198A>T
Cgl1377	1573G>T
Cgl1475	5T>A
Cgl1489	1639A>T
Cgl1491	228G>T
Cgl1536	119G>T
Cgl1564	908T>C
Cgl1565	308C>A
Cgl0078	26G>T
Cgl1743	34G>T
Cgl0426	283A>T
Cgl0559	789C>A
Cgl2190	1020C>A
Cgl2482	795G>T
Cgl2653	672C>A
Cgl2876	942C>A
Cgl2881	405C>A
Cgl2952	699G>A
Cgl0301	999G>T
Cgl0463	213C>A
Cgl0605	873G>T
Cgl0678	345C>A
Cgl2479	1209G>A
Cgl1188	162C>A
Cgl1303	924C>A

## Sheet: FM-5
cgl-id	Gene Seq Change
Cgl0754	391_411delGGCGATCTGTCCATCGACGTC
Cgl1199	1015_1032delCGCAATCGCCGTGGACGC
Cgl2995	328_329insTGCCGGTCGCGAACT
Cgl2439	31_32insC
Cgl2953	301_302insC
Cgl0191	116_117insC
Cgl0279	323dupG
Cgl0783	792dupG
Cgl0856	422_423insC
Cgl0954	144_145insC
Cgl1373	2278_2279insC
Cgl1590	750_751insG
Cgl1805	254T>A
Cgl1817	1147A>T
Cgl1910	410C>A
Cgl1936	1031C>A
Cgl1940	240C>A
Cgl1961	821G>T
Cgl2030	535C>T
Cgl2211	104C>A
Cgl2214	57G>T
Cgl2248	1793A>T
Cgl2273	821C>A
Cgl2282	776T>C
Cgl2297	1837G>T
Cgl2303	779G>T
Cgl2445	694G>T
Cgl2460	341G>T
Cgl2471	211G>T
Cgl2495	6163G>T
Cgl2495	6160G>T
Cgl2514	461C>T
Cgl2588	482C>A
Cgl2626	653G>T
Cgl2646	527G>T
Cgl2703	125C>A
Cgl2712	2760G>T
Cgl2769	572T>A
Cgl2824	227G>T
Cgl2875	1522T>A
Cgl2884	428C>A
Cgl2942	170T>A
Cgl3051	334G>T
Cgl3085	1277C>A
Cgl3087	1649G>A
Cgl3088	2066C>A
Cgl0046	128C>A
Cgl0122	620C>A
Cgl0194	506T>A
Cgl0206	611G>T
Cgl0303	491T>C
Cgl0341	150C>A
Cgl0379	402T>A
Cgl0400	212T>C
Cgl0420	308A>T
Cgl0479	608C>A
Cgl0578	439G>T
Cgl0654	329C>A
Cgl0687	1629G>T
Cgl0746	824A>G
Cgl0752	929C>A
Cgl0883	650C>A
Cgl0888	365G>A
Cgl0911	489G>T
Cgl0942	443G>T
Cgl0977	452G>T
Cgl0978	835G>T
Cgl1048	92T>C
cgl1066	118G>A
Cgl1070	98T>C
Cgl1140	454G>T
Cgl1190	673G>T
Cgl1199	1226T>A
Cgl1248	790G>T
Cgl1264	761C>A
Cgl1364	800A>T
Cgl1369	648C>A
Cgl1369	1198A>T
Cgl1377	1573G>T
Cgl1475	5T>A
Cgl1491	228G>T
Cgl1536	119G>T
Cgl1564	908T>C
Cgl1565	308C>A
Cgl0078	26G>T
Cgl2946	9G＞A
Cgl1743	34G>T
Cgl0559	789C>A
Cgl2190	1020C>A
Cgl2254	351C>A
Cgl2482	795G>T
Cgl2653	672C>A
Cgl2876	942C>A
Cgl2881	405C>A
Cgl2952	699G>A
Cgl0301	999G>T
Cgl0463	213C>A
Cgl0605	873G>T
Cgl0678	345C>A
cgl1066	1209G>A
Cgl1188	162C>A
