# Supplementary material for: Multi-omics analyses of evolved Corynebacterium glutamicum mutants reveal the molecular responses to formaldehyde stress
Source: Synth Syst Biotechnol. 2026 Feb 10;13:217–28. doi: 10.1016/j.synbio.2026.01.020 (PMC12914118; doi:10.1016/j.synbio.2026.01.020)
Supplement: Multimedia component 3 [file mmc3.xlsx]

## Sheet: 1F vs 1N
Table S3. Gene transcript level changes between the starting strain FM-1 cultivated in CGXII minimal medium with 0.8 mM formaldehyde vs. FM-1 cultivated without formaldehyde, and 10 g/L glucose was supplemented as the carbon source.
Locus tag	Gene name	Gene product	log2(Foldchange1F vs.1N )	FDR
Cgl0015		putative membrane protein	-2.2293	8.88187e-30
Cgl0035		putative membrane protein ( of Drosophila rhomboid)	1.53084	0.00247055
Cgl0082		Hypothetical protein	-1.43153	1.30444e-10
Cgl0084	ureA	Urea amidohydrolase (urease) gamma subunit	1.13435	0.00323067
Cgl0085	ureB	Urea amidohydrolase (urease) beta subunit	1.15764	3.3016e-05
Cgl0086	ureC	Urea amidohydrolase (urease) alpha subunit	1.17545	2.99647e-23
Cgl0087	ureE	Urease accessory protein UreE	1.41267	0.00141096
Cgl0088	ureF	Urease accessory protein UreF	1.00383	0.00290946
Cgl0091		putative hydrolases or acyltransferases (alpha/beta hydrolase superfamily)	-1.1207	4.29003e-15
Cgl0096		Hypothetical protein	2.97884	0.0492466
Cgl0109	mtlD	Mannitol-1-phosphate/altronate dehydrogenases	1.11063	0.0298892
Cgl0121		Transcriptional regulators	1.03822	1.27078e-22
Cgl0140		Hypothetical protein	-1.26036	3.89977e-42
Cgl0153		Hypothetical protein	3.07118	0.037923
Cgl0184	gltB	Glutamine 2-oxoglutarate aminotransferase large subunit	1.90543	6.55324e-22
Cgl0185	gltD	Glutamine 2-oxoglutarate aminotransferase small subunit	1.12374	2.03928e-06
Cgl0300		Hypothetical protein	1.91269	0.0487199
Cgl0301		putative ATPases involved in pili and flagella biosynthesis%2C VirB11 family	1.08914	0.0211522
Cgl0303		Hypothetical protein	-1.02122	8.16119e-05
Cgl0338		Hypothetical membrane protein	1.09798	1.76326e-05
Cgl0385		putative BCR	-1.02266	8.35127e-18
Cgl0386	ctpA	Cation transport ATPases	-1.15408	1.85958e-30
Cgl0398		Hypothetical protein	1.30087	0.0010881
Cgl0405		Hypothetical protein	1.38508	0.00373804
Cgl0474	secE	Preprotein translocase subunit SecE	1.1129	3.1516e-05
Cgl0479	gabT	PLP-dependent aminotransferases	1.59703	0.00265421
Cgl0482		Cation transport ATPases	-1.27404	1.56355e-46
Cgl0494	rpsG	Ribosomal protein S7	1.0839	5.11256e-19
Cgl0534		Hypothetical membrane protein	1.05259	6.86973e-28
Cgl0545		Hypothetical membrane protein	-1.17057	6.94477e-05
Cgl0553	cytP	Cytochrome P450	-1.04977	0.00232271
Cgl0577		DNA segregation ATPase FtsK/SpoIIIE	1.52654	0.0298123
Cgl0590		putative permease	-1.25578	6.24252e-51
Cgl0616		Hypothetical protein	2.8531	2.01286e-25
Cgl0617		Hypothetical protein	2.79476	0.000486036
Cgl0618		Hypothetical protein	-1.09366	1.41914e-29
Cgl0622	crtYe	C50 carotenoid epsilon cyclase	-1.44382	0.0460716
Cgl0638	dnaE2	DNA polymerase III alpha subunit	2.27201	2.85086e-12
Cgl0658	prpB2	PEP phosphonomutase	-1.37491	1.07299e-06
Cgl0659	prpC2	Citrate synthase	-1.54283	3.31404e-12
Cgl0668		ABC-type transporter%2C permease components	1.20081	0.00241371
Cgl0693		Thioredoxin reductase	-1.14291	3.91309e-05
Cgl0706		Hypothetical protein	1.16455	3.02674e-17
Cgl0708	dtsR1	Detergent sensitivity rescuer dtsR1	-1.39301	2.82886e-61
Cgl0717	ntaA	Coenzyme F420-dependent N5%2CN10-methylene tetrahydromethanopterin reductase-dependent oxidoreductases	2.48744	0.00612645
Cgl0719		Dehydrogenases with different specificities (related to short-chain alcohol dehydrogenases)	1.48683	3.68999e-34
Cgl0763		putative GTPases	1.62923	0.000373191
Cgl0766		Hypothetical protein	1.5166	0.00171757
Cgl0806	tnp18a(ISCg18a)	Hypothetical protein	1.34557	0.00429548
Cgl0836	fas-IB	3-oxoacyl-(acyl-carrier-protein) synthase	-1.12207	1.19386e-37
Cgl0850		Cyanate permease	-1.02312	4.59939e-08
Cgl0870		Sulfate permease (MFS superfamily)	1.04435	2.02016e-12
Cgl0895		putative ACR%2C predicted metal-dependent hydrolases	-1.03553	0.0206863
Cgl0907		Hypothetical membrane protein	1.71589	0.00369384
Cgl0924	mmpL2	putative drug exporters of the RND superfamily protein	1.58292	0.000112473
Cgl0928		Hypothetical protein	2.50283	2.9414e-76
Cgl0930		ABC-type transporter%2C periplasmic component	2.62686	3.05411e-15
Cgl0932		ABC-type transporter%2C permease components	2.19158	0.000182424
Cgl0934		ABC-type transporter%2C ATPase component	1.8961	0.0445058
Cgl0941		Hypothetical protein	1.07881	1.0054e-05
Cgl0950		Hypothetical protein	-1.07695	9.38957e-16
Cgl0955		Hypothetical protein	1.23981	3.73485e-19
Cgl0975		Hypothetical protein	-1.21263	8.70585e-33
Cgl0990	aroF	3-Deoxy-D-arabino-heptulosonate 7-phosphate (DAHP) synthase	1.43587	4.39785e-32
Cgl1001		Sortase	-1.19662	1.69909e-15
Cgl1017	ssiG	Acyl-CoA dehydrogenases	2.12463	0.0207753
Cgl1031	cmt5	Hypothetical protein	1.00432	7.00984e-11
Cgl1038		Diguanylate cyclase/phosphodiesterase domain 2 (EAL)	-1.03465	7.09449e-35
Cgl1078		ABC-type transporter%2C permease components	1.51292	1.14383e-65
Cgl1079		ABC-type transporter%2C duplicated ATPase component	2.04373	1.76604e-91
Cgl1080		ABC-type transporter%2C permease components	1.92731	2.17408e-45
Cgl1081		Adenylate kinase	1.83692	6.52337e-65
Cgl1082	chaA	Ca2+/H+ antiporter	1.96789	7.64246e-31
Cgl1083		putative proteins%2C LmbE homologs	1.36135	0.0119526
Cgl1138		Permeases of the major facilitator superfamily protein	1.94554	5.9732e-14
Cgl1139	metE	Methionine synthase II (cobalamin-independent)	-3.00412	5.83836e-285
Cgl1141		putative flavoprotein involved in K+ transport	1.14661	3.06266e-19
Cgl1142		Hypothetical membrane protein	1.36812	1.45248e-06
Cgl1145		Non-ribosomal peptide synthetase modules	2.1816	0.00036595
Cgl1193		putative CBS domain-containing proteins	1.19454	1.0421e-10
Cgl1195	mob	Molybdopterin-guanine dinucleotide biosynthesis protein A	1.29233	3.83234e-08
Cgl1200	prfA	Protein chain release factor A	1.41663	6.33825e-11
Cgl1201		putative rRNA or tRNA methylase	1.05552	3.99759e-07
Cgl1228		Hypothetical protein	2.95877	0.0162729
Cgl1258		putative Na+-dependent transporter	1.18665	6.05225e-06
Cgl1271	ilvB	Thiamine pyrophosphate-requiring enzymes [acetolactate synthase%2C pyruvate dehydrogenase (cytochrome)%2Cglyoxylate carboligase%2C phosphonopyruvate decarboxylase]	1.09417	2.16564e-43
Cgl1304		Hypothetical protein	-1.19755	0.00271565
Cgl1305	thiC	Thiamine biosynthesis protein ThiC	2.48896	4.89595e-144
Cgl1311		putative permeases	-1.25986	1.45839e-07
Cgl1314		Transcriptional regulator	2.39007	1.10523e-88
Cgl1315	leuC	3-isopropylmalate dehydratase large subunit	2.25269	5.41374e-25
Cgl1316	leuD	3-isopropylmalate dehydratase small subunit	1.43518	4.37149e-31
Cgl1347		Hypothetical protein	-1.00087	1.53148e-06
Cgl1381		Hypothetical protein	-1.18843	0.00189444
Cgl1394	argC	Acetylglutamate semialdehyde dehydrogenase or N-acetylglutamate-5-semialdehyde dehydrogenase	1.76669	1.07122e-39
Cgl1395	argJ	Ornithine acetyltransferase	2.8806	5.53536e-29
Cgl1396	argB	N-acetylglutamate kinas	2.5864	8.63079e-68
Cgl1397	argD	PLP-dependent aminotransferases or acetylornithine aminotransferase	2.41037	1.7523e-27
Cgl1398	argF	Ornithine carbamoyltransferase	2.21858	2.73371e-90
Cgl1399	argR	Arginine repressor	2.24468	2.89213e-39
Cgl1414	recN	ATPases involved in DNA repair	1.89139	2.65977e-43
Cgl1438		putative BCR	1.4274	4.96675e-09
Cgl1474		Hypothetical protein	-1.00509	7.83178e-12
Cgl1569	ctaA	putative protein required for cytochrome oxidase assembly	-1.0293	8.45673e-25
Cgl1581	soxA'	Glycine/D-amino acid oxidases (deaminating) or sarcosine oxidase	1.646	6.55798e-09
Cgl1582	ocd	putative ornithine cyclodeaminase%2C mu-crystallin	1.74009	1.34625e-14
Cgl1583	amt	Ammonia permeases	1.64066	8.58728e-13
Cgl1587	pgk	3-phosphoglycerate kinase	-1.03761	2.54028e-45
Cgl1588	gap	Glyceraldehyde-3-phosphate dehydrogenase/erythrose-4-phosphate dehydrogenase	-1.28849	6.17359e-59
Cgl1626		ABC-type transporter%2C permease components	1.34738	8.75155e-08
Cgl1627		ABC-type transporter%2C periplasmic component	1.80904	7.25546e-08
Cgl1644		putative flavoprotein	1.07954	0.00133781
Cgl1658	secD	Preprotein translocase subunit SecD	1.03718	8.15558e-16
Cgl1663		putative ACR	1.09621	6.55498e-34
Cgl1669	pgsA1	Phosphatidylglycerophosphate synthase	1.04688	0.000662061
Cgl1676		Hypothetical protein	2.5549	0.0344248
Cgl1681		Hypothetical protein	1.79166	1.26238e-07
Cgl1682		Hypothetical protein	2.51274	1.24973e-11
Cgl1686		Hypothetical protein	1.74985	0.00343698
Cgl1691		Hypothetical protein	2.01088	1.18579e-54
Cgl1692		Phosphopantothenoylcysteine synthetase/decarboxylase	2.30178	3.82818e-75
Cgl1693		Hypothetical protein	1.80524	1.49965e-86
Cgl1694		Hypothetical protein	1.55077	2.72411e-08
Cgl1722		Hypothetical protein	-1.45722	3.60837e-19
Cgl1753		Hypothetical protein	1.37641	0.00903207
Cgl1755		Hypothetical protein	-1.42393	0.00266387
Cgl1756		Hypothetical membrane protein	2.18571	1.79357e-14
Cgl1757		Hypothetical protein	1.71056	7.85156e-06
Cgl1758		Hypothetical protein	1.4626	7.46236e-10
Cgl1778	cglIIR	Stress-sensitive restriction system protein 2	1.00089	1.09152e-11
Cgl1781		Hypothetical protein	-1.00035	3.87326e-32
Cgl1793		Hypothetical protein	1.99991	0.00794255
Cgl1794		Hypothetical protein	2.31652	8.04219e-12
Cgl1802		Hypothetical protein	2.37708	0.00240403
Cgl1843		Topoisomerase IA	1.35802	0.00553413
Cgl1891	int2'	Hypothetical protein	2.53292	0.0217528
Cgl1929		Hypothetical protein	3.17711	2.823e-20
Cgl1933	ptsI	Phosphoenolpyruvate-protein kinase (PTS system EI component in bacteria)	-1.35921	2.41186e-61
Cgl1990		ABC-type transporter%2C periplasmic component	-1.00623	5.71393e-26
Cgl1991		ABC-type transporter%2C permease components	-1.05718	2.14037e-12
Cgl2038	thiE	Thiamine monophosphate synthase	1.9151	3.47223e-31
Cgl2039	thiO	Glycine/D-amino acid oxidases (deaminating)	2.10404	5.56562e-89
Cgl2040	thiS	Sulfur transfer protein involved in thiamine biosynthesis	2.11505	1.61247e-66
Cgl2041	thiG	putative enzyme of thiazol biosynthesis	2.44302	8.38459e-105
Cgl2042	thiF	Dinucleotide-utilizing enzymes involved in molybdopterin and thiamine biosynthesis family 2	1.58871	3.27471e-76
Cgl2060	glnK	Nitrogen regulatory protein PII	1.03334	0.0245681
Cgl2061	amtB	Ammonia permeases	1.36108	4.10852e-07
Cgl2079	gdh	Glutamate dehydrogenase/leucine dehydrogenase	1.2342	7.97412e-38
Cgl2112		ABC-type transporter%2C ATPase component	1.23444	0.0250132
Cgl2169		Hypothetical protein	1.57597	0.0467048
Cgl2178	aroG	3-Deoxy-D-arabino-heptulosonate 7-phosphate (DAHP) synthase	1.76138	1.98688e-74
Cgl2193		Hypothetical protein	2.81527	0.00111293
Cgl2220	thrC	Threonine synthase	1.30963	1.70887e-52
Cgl2223		Permeases of the major facilitator superfamily protein	1.91017	0.0189567
Cgl2230		Hypothetical protein	1.84777	1.73633e-06
Cgl2266		putative ACR	-1.00008	1.90863e-26
Cgl2306		Hypothetical protein	1.96204	0.0303795
Cgl2329	aceB	Malate synthase	-2.55802	5.76584e-46
Cgl2331	aceA	Isocitrate lyase	-3.68697	4.69036e-19
Cgl2377		ABC-type dipeptide/oligopeptide/nickel transport systems%2C periplasmic components	-1.15206	0.0020133
Cgl2379		putative Rossmann fold nucleotide-binding protein	-1.04283	4.20863e-16
Cgl2418		Hypothetical protein	1.91607	0.000624106
Cgl2442		Hypothetical protein	1.81586	9.10728e-30
Cgl2462		Hypothetical protein	-2.18029	2.78687e-149
Cgl2474		Hypothetical protein	1.01506	0.000580779
Cgl2485	gntV	Gluconate kinase	-1.28483	1.15853e-07
Cgl2486		Hypothetical protein	1.29509	0.000296722
Cgl2497		Membrane proteins related to metalloendopeptidases	1.70622	3.58308e-11
Cgl2526	ftn	Ferritin-like protein	-1.14603	2.60492e-31
Cgl2544		Hypothetical protein	-1.06033	2.19052e-22
Cgl2551		Na+/H+-dicarboxylate symporters	1.74924	1.1032e-28
Cgl2557		Hypothetical membrane protein	1.36479	3.01087e-05
Cgl2562	cysK	Cysteine synthase	1.06077	9.48373e-30
Cgl2565	sucD	Succinyl-CoA synthetase alpha subunit	-1.69315	1.65264e-07
Cgl2566	sucC	Succinyl-CoA synthetase beta subunit	-1.05792	0.00335653
Cgl2573	pstA	ABC-type transporter%2C permease components	-1.04678	0.00780727
Cgl2574	pstC	ABC-type transporter%2C permease components	-2.80528	4.14566e-35
Cgl2575	pstS	ABC-type transporter%2C periplasmic component	-2.1544	1.64532e-161
Cgl2606	cgtS3	Two-component system%2C sensory transduction histidine kinases	1.41181	3.25565e-28
Cgl2637		Permeases of the major facilitator superfamily protein	3.09226	0.0370386
Cgl2642	ptsS	Phosphotransferase system IIC components%2C glucose/maltose/N-acetylglucosamine-specific	-1.96577	1.39243e-116
Cgl2659	ispF	2C-methyl-D-erythritol 2%2C4-cyclodiphosphate synthase	1.76213	0.00437262
Cgl2664		Hypothetical protein	1.07265	6.67279e-30
Cgl2675		Hypothetical protein	-1.8388	1.22885e-17
Cgl2734	mrpG	Multisubunit Na+/H+ antiporter	-1.03631	2.31701e-11
Cgl2756		Hypothetical protein	-1.54901	1.14609e-08
Cgl2799	grpE	Molecular chaperone GrpE (heat shock protein)	-1.03415	2.03137e-26
Cgl2808		Hypothetical protein	-1.36122	0.0036073
Cgl2812		putative permeases	1.21758	3.22633e-43
Cgl2813		putative ACR	1.22857	1.63419e-54
Cgl2817	cysI	Sulfite reductase hemoprotein beta-component	1.3878	1.28285e-57
Cgl2818	cysJ	NADPH-dependent glutamate synthase beta chain	1.05742	8.30767e-25
Cgl2831		ABC-type transporter%2C duplicated ATPase component	1.35591	0.000389551
Cgl2834		Nitroreductase	-1.08512	2.62754e-08
Cgl2835	iunH1	Inosine-uridine nucleoside N-ribohydrolase	-1.05433	0.0451566
Cgl2836		Membrane protease subunits%2C stomatin/prohibitin homologs	-2.39342	8.00591e-113
Cgl2837	tagA1	3-Methyladenine DNA glycosylase	-2.53279	3.12161e-140
Cgl2883		Hypothetical membrane protein	-1.16168	5.80811e-54
Cgl2910		Pyruvate kinase	-1.8404	1.76604e-91
Cgl2911	ldh	Malate/lactate dehydrogenases	-1.18204	3.12589e-53
Cgl2923		Hypothetical protein	1.10239	0.00847058
Cgl2962		Cation transport ATPases	-1.02168	9.10728e-30
Cgl2994		ABC-type transporter%2C ATPase component	1.09845	0.0107331
Cgl2996		Myo-inositol-1-phosphate synthase	1.10134	1.4413e-36
Cgl3001		putative ACR	2.34835	0.00114932
Cgl3002		Hypothetical protein	1.08391	3.46674e-06
Cgl3029		Anthranilate/para-aminobenzoate synthases component I	1.63878	7.02868e-68
Cgl3031	trpG	Anthranilate/para-aminobenzoate synthases component II	1.64774	2.65339e-28
Cgl3035	trpA	Tryptophan synthase alpha chain	-1.03976	7.9904e-16
Cgl3045		NADH:flavin oxidoreductases%2C Old Yellow Enzyme family	-1.09662	2.33937e-05
Cgl3049		Hypothetical protein	2.1764	3.15712e-05
Cgl3070		Hypothetical membrane protein	2.00452	8.32586e-38
Cgl3082	azlD	Hypothetical membrane protein	2.72667	0.0353655

## Sheet: 3F vs 3N
Table S3. Gene transcript level changes between the evolved mutant FM-3 was cultivated in CGXII minimal medium with 0.8 mM formaldehyde vs. FM-3 cultivated without formaldehyde, and 10 g/L glucose was supplemented as the carbon source.
Locus tag	Gene name	Gene product	log2(Foldchange 3F vs 3N)	FDR
Cgl0014		Hypothetical membrane protein	2.04826	0.000586432
Cgl0026		Hypothetical protein	-1.83482	0.0324211
Cgl0027		ABC-type transporter%2C periplasmic component	-3.10571	4.37814e-07
Cgl0033		Hypothetical protein	1.30703	0.0216832
Cgl0034	ppiA	Peptidyl-prolyl cis-trans isomerase (rotamase) - cyclophilin family protein	1.45285	0.00576519
Cgl0059		Hypothetical membrane protein	-1.21032	0.0355746
Cgl0107		Lactoylglutathione lyase	1.16505	0.0276286
Cgl0140		Hypothetical protein	1.28886	0.0128391
Cgl0148		putative enzyme related to lactoylglutathione lyase	1.31631	0.0161349
Cgl0174	cspA	Cold shock proteins	2.20923	0.000172428
Cgl0189		Dehydrogenases with different specificities (related to short-chain alcohol dehydrogenases)	1.74139	0.00222734
Cgl0190		FAD/FMN-containing dehydrogenases	1.72584	0.00108521
Cgl0194		Hypothetical protein	1.06627	0.0172505
Cgl0195		Hypothetical membrane protein	1.05935	0.034311
Cgl0243		putative BCR	1.13647	0.0155013
Cgl0251	lysC	Aspartokinases	1.34041	0.0125371
Cgl0252	asd	Aspartate-semialdehyde dehydrogenase	1.41319	0.00934708
Cgl0255	katA	Catalase	1.03546	0.0400667
Cgl0260		Hypothetical membrane protein	1.9769	0.00209941
Cgl0290		Zn-dependent hydrolases%2C including glyoxylases	1.33431	0.0182259
Cgl0291		cAMP-binding domains - Catabolite gene activator and regulatory subunit of cAMP-dependent protein kinases	1.13145	0.0172505
Cgl0292		Hypothetical protein	1.40397	0.0119887
Cgl0308	cspA2	Cold shock proteins	2.11543	0.000283646
Cgl0319	adhE	Zn-dependent alcohol dehydrogenases%2C class III	2.82815	9.07904e-05
Cgl0320		Zn-dependent hydrolases%2C including glyoxylases	2.41933	9.07904e-05
Cgl0328		5'-nucleotidase/2'%2C3'-cyclic phosphodiesterase	-1.03975	0.0416821
Cgl0329		Hypothetical protein	1.68078	0.000323967
Cgl0330		Hypothetical membrane protein	1.23223	0.00836327
Cgl0331	adhC	Zn-dependent alcohol dehydrogenases	1.27846	0.0110968
Cgl0347	capD	putative nucleoside-diphosphate sugar epimerases	1.05846	0.0406216
Cgl0348		putative pyridoxal phosphate-dependent enzyme apparently involved in regulation of cell wall biogenesis	1.71137	0.00607927
Cgl0349		Sugar transferases involved in lipopolysaccharide synthesis	1.08888	0.0258574
Cgl0352	murA	UDP-N-acetylglucosamine enolpyruvyl transferase	1.23221	0.00783327
Cgl0354		Glycosyltransferases involved in cell wall biogenesis	1.43332	0.0118105
Cgl0362		Hypothetical membrane protein	1.25926	0.0122788
Cgl0363		Glycosyltransferases involved in cell wall biogenesis	1.53748	0.0053358
Cgl0366	lpd	Dihydrolipoamide dehydrogenase/glutathione oxidoreductase	2.08976	0.000747865
Cgl0370	sdhCD	Hypothetical membrane protein	1.54671	0.00277969
Cgl0371	sdhA	Succinate dehydrogenase/fumarate reductase%2C flavoprotein subunits	1.43787	0.00623846
Cgl0372	sdhA/sdhB	Succinate dehydrogenase/fumarate reductase Fe-S protein	1.37163	0.0083734
Cgl0373		Hypothetical membrane protein	1.98568	0.000590599
Cgl0377		Hypothetical protein	1.38497	0.00730204
Cgl0378		Hypothetical membrane protein	1.67879	0.00231474
Cgl0396		Hypothetical protein	1.1286	0.0139383
Cgl0400	fadD5	Acyl-CoA synthetases (AMP-forming)/AMP-acid ligases II	1.48642	0.00293423
Cgl0402	gpmA	Phosphoglycerate mutase 1	1.34888	0.00626857
Cgl0410	proC	Pyrroline-5-carboxylate reductase	1.07509	0.0325904
Cgl0411		Hypothetical protein	1.71377	0.00934708
Cgl0413		Hypothetical protein	1.95643	0.00271259
Cgl0433		Hypothetical membrane protein	1.19759	0.0250604
Cgl0445		putative transcriptional regulators	1.11286	0.00949898
Cgl0446		Hypothetical protein	1.39685	0.00287981
Cgl0455		Hypothetical protein	1.77012	0.00277096
Cgl0476	rplK	Ribosomal protein L11	1.26782	0.0280077
Cgl0485	rplJ	Ribosomal protein L10	1.75829	0.00262587
Cgl0486	rplL	Ribosomal protein L7/L12	1.45313	0.027113
Cgl0488	rpoB	DNA-directed RNA polymerase beta subunit/140 kD subunit (split gene in Mjan%2C Mthe%2C Aful)	1.4968	0.00871614
Cgl0489	rpoC	DNA-directed RNA polymerase beta' subunit/160 kD subunit (split gene in archaea and Syn)	1.89252	0.00154946
Cgl0492		Hypothetical protein	1.06159	0.0214766
Cgl0493	rpsL	Ribosomal protein S12	1.24134	0.03373
Cgl0495		Translation elongation and release factors (GTPases)	1.98457	0.00103447
Cgl0497		GTPases - translation elongation factors	2.01671	0.00182736
Cgl0504		Ribosomal protein S10	1.27895	0.0367161
Cgl0505	rplC	Ribosomal protein L3	1.209	0.0398018
Cgl0507	rplD	Ribosomal protein L4	1.43156	0.0194346
Cgl0508	rplW	Ribosomal protein L23	1.52818	0.00994304
Cgl0510	rplB	Ribosomal protein L2	1.43249	0.0131232
Cgl0511	rpsS	Ribosomal protein S19	1.98346	0.00190746
Cgl0513	rplV	Ribosomal protein L22	1.74395	0.00268868
Cgl0514	rpsC	Ribosomal protein S3	1.34212	0.0148011
Cgl0515	rplP	Ribosomal protein L16/L10E	1.85104	0.00271259
Cgl0516	rpmC	Ribosomal protein L29	1.57001	0.00442227
Cgl0517	rpsQ	Ribosomal protein S17	1.85053	0.00277096
Cgl0519		Hypothetical membrane protein	1.5146	0.0202871
Cgl0521	rplN	Ribosomal protein L14	1.65126	0.00614607
Cgl0522	rplX	Ribosomal protein L24	1.85126	0.0032321
Cgl0523	rplE	Ribosomal protein L5	1.57338	0.00576519
Cgl0529	fdhF	Anaerobic dehydrogenases%2C typically selenocysteine-containing	1.18771	0.0182259
Cgl0537	rpsH	Ribosomal protein S8	1.61199	0.00934244
Cgl0538	rplF	Ribosomal protein L6	1.69693	0.000323967
Cgl0539	rplR	Ribosomal protein L18	1.27503	0.0398018
Cgl0540	rpsE	Ribosomal protein S5	1.29192	0.0148011
Cgl0541	rpmD	Ribosomal protein L30/L7E	1.36021	0.0053358
Cgl0556	adk	Adenylate kinase	1.79325	0.00268868
Cgl0559		putative BCR	1.23532	0.0293952
Cgl0560	infA	Translation initiation factor IF-1	1.5838	0.0038889
Cgl0561	rpsM	Ribosomal protein S13	1.44464	0.012195
Cgl0562	rpsK	Ribosomal protein S11	1.71158	0.00623846
Cgl0563	rpsD	Ribosomal protein S4	1.33385	0.0139383
Cgl0564	rpoA	DNA-directed RNA polymerase alpha subunit/40 kD subunit	1.9648	0.00176152
Cgl0566	rplQ	Ribosomal protein L17	2.22576	0.000747865
Cgl0569		Hypothetical protein	-1.05095	0.0313535
Cgl0580		Hypothetical protein	-1.17214	0.0446466
Cgl0581	rplM	Ribosomal protein L13	1.63039	0.00623846
Cgl0582	rpsI	Ribosomal protein S9	1.30021	0.0145068
Cgl0590		putative permease	1.32261	0.00622081
Cgl0591	papA	putative hydrolases or acyltransferases (alpha/beta hydrolase superfamily)	1.66425	0.00108521
Cgl0597	groES	Co-chaperonin GroES (HSP10)	1.90413	0.00483842
Cgl0598	groEL'	Chaperonin GroEL (HSP60 family)	1.36564	0.0139383
Cgl0601		Hypothetical protein	1.17675	0.0151627
Cgl0602		Hypothetical protein	1.23134	0.0427301
Cgl0607	guaA	GMP synthase - PP-ATPase domain protein	1.16083	0.01671
Cgl0610		Hypothetical membrane protein	1.47704	0.00358931
Cgl0649		Hypothetical membrane protein	1.1396	0.0336327
Cgl0654	cstA	Carbon starvation protein%2C predicted membrane protein	1.07781	0.0132591
Cgl0664	icd	Monomeric isocitrate dehydrogenase (NADP+)	1.52031	0.00444594
Cgl0679		Hypothetical membrane protein	1.55852	0.00576519
Cgl0700	accBC	Acyl coenzyme A carboxylase	1.25448	0.0178804
Cgl0701	thtR	Thiosulfate sulfurtransferase	1.35873	0.0139754
Cgl0703		Hypothetical protein	1.55253	0.0022044
Cgl0707	dtsR2	Detergent sensitivity rescuer dtsR2	1.10711	0.0414979
Cgl0708	dtsR1	Detergent sensitivity rescuer dtsR1	1.47428	0.00598797
Cgl0713		Hypothetical protein	1.11668	0.015323
Cgl0715		Hypothetical protein	1.08871	0.0214754
Cgl0720		Hypothetical membrane protein	1.16365	0.0230613
Cgl0732		Hypothetical protein	1.68748	0.00167707
Cgl0733		Hypothetical protein	1.72388	0.00202889
Cgl0734		putative ACR	1.37667	0.00598797
Cgl0759		Ribosome-associated protein Y (PSrp-1)	2.3031	0.000111067
Cgl0764	aroA	5-enolpyruvylshikimate-3-phosphate synthase	1.14654	0.0253822
Cgl0767	sigH	DNA-directed RNA polymerase specialized sigma subunits%2C sigma24 homologs	1.30841	0.044458
Cgl0768	whiB1	Hypothetical protein	1.07896	0.0429757
Cgl0772		Hypothetical protein	1.15824	0.0361443
Cgl0782		Hypothetical protein	1.08969	0.0243252
Cgl0786		putative ACR	1.77725	0.00190746
Cgl0795		Hypothetical protein	2.84061	9.35862e-05
Cgl0804	smpB	tmRNA-binding protein	1.41518	0.00406322
Cgl0818		Hypothetical protein	1.6136	0.0101718
Cgl0819		Hypothetical protein	1.25621	0.0204227
Cgl0820		Cold shock proteins	1.08414	0.0203595
Cgl0821		Hypothetical protein	1.05417	0.0494217
Cgl0827		Hypothetical protein	1.07604	0.0315777
Cgl0828	serC	Phosphoserine aminotransferase	1.16987	0.0336327
Cgl0829	gltA	Citrate synthase	1.33572	0.0122788
Cgl0840		Hypothetical protein	1.07875	0.0441442
Cgl0841		Hypothetical protein	1.79657	0.000326289
Cgl0842		Hypothetical protein	1.20999	0.0125371
Cgl0845	cysQ	3'-Phosphoadenosine 5'-phosphosulfate (PAPS) 3'-phosphatase	1.3555	0.0053358
Cgl0851	pgi	Glucose-6-phosphate isomerase	1.72763	0.00262587
Cgl0858		Membrane proteins related to metalloendopeptidases	1.43434	0.0107006
Cgl0861	purH	AICAR transformylase/IMP cyclohydrolase PurH (only IMP cyclohydrolase domain in Aful)	1.13042	0.0459963
Cgl0866	rpsR	Ribosomal protein S18	1.70188	0.00271259
Cgl0867	rpsN	Ribosomal protein S14	1.77354	0.00576519
Cgl0868	rpmG	Ribosomal protein L33	1.96377	0.00080689
Cgl0869	rpmB	Ribosomal protein L28	1.81616	0.00207262
Cgl0872	rpmE	Ribosomal protein L31	1.67747	0.0032321
Cgl0874	cgtR2	Two-component system%2C response regulators consisting of a CheY-like receiver domain and a HTH DNA-binding domain	1.20783	0.0336283
Cgl0879	mscL	Large-conductance mechanosensitive channel	1.73657	0.00462206
Cgl0881		5-formyltetrahydrofolate cyclo-ligase	1.07601	0.0422747
Cgl0889		Glycosidases	1.37722	0.00644643
Cgl0892	betP	Choline-glycine betaine transporter	1.05217	0.0294848
Cgl0909		putative BCR	1.81786	0.00283142
Cgl0910	ksgA	Dimethyladenosine transferase (rRNA methylation)	1.28213	0.0197794
Cgl0915		putative ACR	1.66734	0.00182736
Cgl0916		putative ACR	2.22964	0.00035514
Cgl0917	pvdS1	putative BCR	1.21521	0.0204093
Cgl0937	gapX	Glyceraldehyde-3-phosphate dehydrogenase/erythrose-4-phosphate dehydrogenase	1.18566	0.0165162
Cgl0939	rplY	Ribosomal protein L25 (general stress protein Ctc)	1.30388	0.0124901
Cgl0955		Hypothetical protein	2.19058	0.00034465
Cgl0960		Hypothetical protein	1.16404	0.0271972
Cgl0969		Hypothetical protein	1.84175	0.00182736
Cgl0974	eno	Enolase	1.95334	0.00103447
Cgl0975		Hypothetical protein	1.39424	0.00385392
Cgl0976		putative ACR	1.28704	0.0197794
Cgl0977	ppx2	Exopolyphosphatase	1.08097	0.0367161
Cgl0985		Hypothetical protein	1.6785	0.00481012
Cgl0996	glyA	Glycine hydroxymethyltransferase	1.83502	0.00378899
Cgl1010	fum	Fumarase	2.00446	0.00070924
Cgl1019	glpX	Fructose-1%2C6-bisphosphatase/sedoheptulose 1%2C7-bisphosphatase	1.41899	0.00623846
Cgl1026		Penicillin tolerance protein	1.43191	0.00542252
Cgl1029		Hypothetical protein	1.48709	0.0272257
Cgl1038		Diguanylate cyclase/phosphodiesterase domain 2 (EAL)	1.16609	0.0167612
Cgl1046		Hypothetical protein	1.37376	0.0125371
Cgl1067		Cysteine sulfinate desulfinase/cysteine desulfurase	1.59862	0.00231474
Cgl1068	nadC	Nicotinate-nucleotide pyrophosphorylase	1.7542	0.00163043
Cgl1069	nadA	Quinolinate synthase	1.46834	0.00919693
Cgl1073		putative BCR	1.25845	0.0160911
Cgl1081		Adenylate kinase	1.32434	0.0193696
Cgl1086	tpx	Peroxiredoxin	2.20447	0.000575942
Cgl1102	fdxC	Ferredoxin 3	1.71624	0.00172427
Cgl1104		Hypothetical membrane protein	1.13787	0.0122788
Cgl1110		putative Rossmann fold nucleotide-binding protein	1.0139	0.0461402
Cgl1118	glgC	ADP-glucose pyrophosphorylase	1.22053	0.0103086
Cgl1121		Hypothetical protein	1.64648	0.00993869
Cgl1123	mrp	ATPases involved in chromosome partitioning	1.14501	0.0431448
Cgl1128		Hypothetical protein	1.76697	0.00223665
Cgl1129	odhA	Pyruvate and 2-oxoglutarate dehydrogenases%2C E1 component	1.48648	0.00446517
Cgl1132	aroE2	Shikimate 5-dehydrogenase	1.25495	0.0190161
Cgl1135		Hypothetical protein	1.32817	0.0151461
Cgl1150	cydA	Cytochrome bd-type quinol oxidase%2C subunit 1	1.11429	0.0280866
Cgl1156		Superfamily II DNA and RNA helicases	1.37856	0.0114586
Cgl1170		putative BCR	1.55623	0.00176573
Cgl1173		Hypothetical protein	1.46449	0.00157507
Cgl1174		cAMP-binding domains - Catabolite gene activator and regulatory subunit of cAMP-dependent protein kinases	1.89508	0.00035514
Cgl1175		Copper chaperone	2.49307	6.02374e-05
Cgl1177		putative BCR	1.25069	0.0238248
Cgl1206	atpB	F0F1-type ATP synthase a subunit	1.95045	0.000709312
Cgl1207	atpE	F0F1-type ATP synthase c subunit/Archaeal/vacuolar-type H+-ATPase subunit K	2.08217	0.00070924
Cgl1208	atpF	F0F1-type ATP synthase b subunit	2.28428	0.000440072
Cgl1209	atpH	F0F1-type ATP synthase delta subunit (mitochondrial oligomycin sensitivity protein)	2.22705	0.00069964
Cgl1210	atpA	F0F1-type ATP synthase alpha subunit	2.19756	0.00034465
Cgl1211	atpG	F0F1-type ATP synthase gamma subunit	2.19163	0.000455849
Cgl1212	atpD	F0F1-type ATP synthase beta subunit	2.07978	0.00035514
Cgl1213	atpC	F0F1-type ATP synthase epsilon subunit (mitochondrial delta subunit)	1.77587	0.00370054
Cgl1224	glgB	1%2C4-alpha-glucan branching enzyme	1.16071	0.0194346
Cgl1225	glgE	Glycosidases	1.11252	0.0232601
Cgl1230	fixA	Electron transfer flavoprotein beta-subunit	1.03858	0.0361443
Cgl1249		Hypothetical membrane protein	1.13852	0.0324211
Cgl1250	pfkA	6-phosphofructokinase	2.03072	0.000575942
Cgl1268	ilvD	Dihydroxyacid dehydratase/phosphogluconate dehydratase	1.20161	0.0204093
Cgl1269		Hypothetical protein	1.35828	0.00651505
Cgl1272	ilvN	Acetolactate synthase%2C small subunit	1.58608	0.00451797
Cgl1276		ABC-type nitrate/sulfonate/taurine/bicarbonate transport systems%2C ATPase components	-1.05401	0.0329314
Cgl1284	serA	Phosphoglycerate dehydrogenase or D-3-phosphoglycerate dehydrogenase	1.28943	0.0114586
Cgl1315	leuC	3-isopropylmalate dehydratase large subunit	1.00609	0.012195
Cgl1316	leuD	3-isopropylmalate dehydratase small subunit	1.58942	0.000223432
Cgl1339		Hypothetical protein	1.18289	0.0388836
Cgl1340		Hypothetical protein	1.46676	0.00451797
Cgl1359	rpsA	Ribosomal protein S1	1.66801	0.00462206
Cgl1360	ptsG	Phosphotransferase system IIC components%2C glucose/maltose/N-acetylglucosamine-specific	1.5688	0.00415199
Cgl1361		Dephospho-CoA kinase	1.379	0.0122609
Cgl1367	ccpA1	Transcriptional regulators	1.01851	0.00576519
Cgl1370	uspA1	Universal stress protein UspA-binding proteins	2.1969	0.000906626
Cgl1374		Hypothetical protein	1.44392	0.0115896
Cgl1378	infC	Translation initiation factor IF3	1.67644	0.00316929
Cgl1380	rplT	Ribosomal protein L20	1.37415	0.0129435
Cgl1383	ugpA	ABC-type transporter%2C permease components	1.17574	0.00256914
Cgl1400	argG	Argininosuccinate synthase	1.41933	0.00622081
Cgl1405		putative BCR	1.60966	0.00451797
Cgl1429		putative low-complexity proteins	1.42257	0.0146896
Cgl1430		Hypothetical protein	1.29577	0.0146896
Cgl1441		FHA-domain-containing proteins	1.73754	0.00172427
Cgl1442		putative transcriptional regulators	1.64809	0.00293423
Cgl1443		putative ACR	1.58671	0.00774291
Cgl1444		putative transcriptional regulators	1.6396	0.0038889
Cgl1452	gnd	6-phosphogluconate dehydrogenase%2C family 1	1.39023	0.00851911
Cgl1463	thiD1	Hydroxymethylpyrimidine/phosphomethylpyrimidine kinase	1.0343	0.0276286
Cgl1475		Hypothetical membrane protein	1.14582	0.0132294
Cgl1477		Hypothetical protein	1.85997	0.00271259
Cgl1491	tatX	Hypothetical protein	1.34871	0.0151627
Cgl1494		Hypothetical protein	1.231	0.0176596
Cgl1495		Hypothetical protein	1.44335	0.00930431
Cgl1501		Plasmid maintenance system antidote protein	1.37848	0.00245152
Cgl1511		Protein-tyrosine-phosphatase	1.06512	0.00734244
Cgl1513		Hypothetical protein	1.11971	0.0467874
Cgl1522		Hypothetical membrane protein	1.14724	0.0132294
Cgl1523		Phospholipid-binding protein	1.40333	0.0064799
Cgl1533		Membrane protease subunits%2C stomatin/prohibitin homologs	1.06746	0.0406332
Cgl1534		Membrane protein implicated in regulation of membrane protease activity	1.12578	0.0240881
Cgl1540	acn	Aconitase A	1.47203	0.00685734
Cgl1543		putative nucleoside-diphosphate-sugar epimerases	1.63605	0.0034234
Cgl1546	pacL	Cation transport ATPases	1.1383	0.0053358
Cgl1548		Hypothetical protein	1.3259	0.0105115
Cgl1559		Putative aromatic ring hydroxylating enzyme	1.8287	0.000590599
Cgl1560		NifU homologs involved in Fe-S cluster formation	1.47096	0.0053358
Cgl1561	nifS2	Selenocysteine lyase	1.4779	0.00157507
Cgl1562	sufC	ABC-type transporter%2C ATPase component	1.41847	0.00614607
Cgl1563	sufD	putative membrane components of an uncharacterized iron-regulated ABC-type transporter SufB	1.84863	0.000640828
Cgl1564	sufB	putative membrane components of an uncharacterized iron-regulated ABC-type transporter SufB	2.18747	6.02374e-05
Cgl1565		putative transcriptional regulator	2.14158	9.07904e-05
Cgl1574	tkt	Transketolase	1.47091	0.00588086
Cgl1575	tal	Transaldolase	1.29978	0.00734244
Cgl1584	secG	Preprotein translocase subunit	1.25364	0.0103486
Cgl1585	ppc	Phosphoenolpyruvate carboxylase	1.17182	0.0240881
Cgl1586	tpi	Triosephosphate isomerase	1.5611	0.0110968
Cgl1587	pgk	3-phosphoglycerate kinase	1.39193	0.0138394
Cgl1588	gap	Glyceraldehyde-3-phosphate dehydrogenase/erythrose-4-phosphate dehydrogenase	1.48019	0.00576519
Cgl1591		putative P-loop-containing kinase	1.25359	0.024001
Cgl1593	ribX	Hypothetical membrane protein	1.42964	0.0216832
Cgl1598	rpe	Pentose-5-phosphate-3-epimerase	1.67395	0.00176573
Cgl1606	gmk	Guanylate kinase	1.66959	0.0168226
Cgl1613	pyrR	Pyrimidine operon attenuation protein/uracil phosphoribosyltransferase	1.16947	0.0339946
Cgl1615		Hypothetical protein	1.13408	0.0223079
Cgl1634		Hypothetical protein	1.2674	0.00528677
Cgl1651		Hypothetical protein	1.60392	0.00575281
Cgl1663		putative ACR	1.35011	0.0253145
Cgl1670		Diadenosine tetraphosphate (Ap4A) hydrolase and other HIT family hydrolases	1.17409	0.0253145
Cgl1671	thrS	Threonyl-tRNA synthetase	1.08605	0.0459841
Cgl1673		putative BCR	1.56767	0.00934708
Cgl1674		putative protein%2C of Cu resistance protein CopC	1.32281	0.0312388
Cgl1687		ABC-type transporter%2C ATPase component	1.76639	0.00298622
Cgl1688		ABC-type transporter%2C permease components	1.5447	0.00552807
Cgl1690		Hypothetical protein	1.76398	0.00108521
Cgl1691		Hypothetical protein	1.97777	0.00201226
Cgl1692		Phosphopantothenoylcysteine synthetase/decarboxylase	1.55072	0.00182736
Cgl1693		Hypothetical protein	1.28726	0.00598797
Cgl1696		Hypothetical protein	1.42193	0.0103579
Cgl1702		Hypothetical protein	1.14567	0.0248986
Cgl1714		Hypothetical protein	1.77656	0.0020156
Cgl1715		Hypothetical protein	1.12915	0.019297
Cgl1718		Transcriptional regulators	1.5276	0.00163043
Cgl1746		Hypothetical protein	1.87826	0.0018496
Cgl1805		Hypothetical protein	1.28925	0.00993869
Cgl1806		Hypothetical protein	2.90394	1.69582e-06
Cgl1814		Hypothetical protein	1.64143	0.00195765
Cgl1817		Hypothetical protein	1.00812	0.02813
Cgl1820		putative transcriptional regulators	1.61997	0.00713941
Cgl1830		Hypothetical protein	1.53233	0.00560581
Cgl1832		Hypothetical membrane protein	1.3544	0.0203595
Cgl1840	psp3	Hypothetical protein	1.13341	0.0279653
Cgl1899		putative ACR	1.69645	0.00279747
Cgl1908		Hypothetical protein	1.53088	0.00446517
Cgl1909	suhB	Archaeal fructose-1%2C6-bisphosphatase of inositol monophosphatase family	1.00302	0.0188155
Cgl1916		Hypothetical protein	1.33443	0.0406332
Cgl1920	dtxR	Mn-dependent transcriptional regulator	1.47254	0.00552807
Cgl1930	lexA	SOS-response transcriptional repressors (RecA-mediated autopeptidases)	1.98785	0.00034465
Cgl1934		Transcriptional regulators of sugar metabolism	1.2557	0.00738623
Cgl1935	pfkB	Fructose-1-phosphate kinase-6-phosphate kinase (PfkB)	1.28727	0.00728561
Cgl1936	ptsF	Phosphotransferase system%2C fructose-specific IIC component	1.48723	0.00266942
Cgl1937	ptsH	Hypothetical protein	2.02926	0.000520326
Cgl1955	recA	RecA/RadA recombinase	2.1224	0.000111067
Cgl1970		putative hydrolase of the metallo-beta-lactamase superfamily protein	1.3941	0.00934708
Cgl1971	dapA	Dihydrodipicolinate synthase/N-acetylneuraminate lyase	1.50127	0.0148011
Cgl1972		putative alternative thymidylate synthase or 2%2C3-dihydrodipicolinate N-C6-lyase	1.03676	0.0402504
Cgl1976	rpsO	Ribosomal protein S15P/S13E	1.2676	0.0273317
Cgl1983		Exopolyphosphatase-related proteins	1.23265	0.027113
Cgl1984	rbfA	Ribosome-binding factor A	1.18583	0.0315322
Cgl1985	infB	Translation initiation factor 2 (GTPase)	1.43836	0.0115514
Cgl1986		putative nucleic-acid-binding protein implicated in transcription termination	1.63046	0.0117087
Cgl2001	mqo	putative dehydrogenase or malate:quinone oxidoreductase%2C malate dehydrogenase [acceptor]	1.07333	0.0358762
Cgl2004		Hypothetical membrane protein	1.69855	0.00268868
Cgl2005		Hypothetical membrane protein	1.85708	0.00182736
Cgl2017		Hypothetical membrane protein	1.6054	0.00385392
Cgl2023	frr	Ribosome recycling factor	1.93396	0.00168552
Cgl2024	pyrH	Uridylate kinase	1.16088	0.0457807
Cgl2026	rpsB	Ribosomal protein S2	1.64528	0.00444594
Cgl2051		Hypothetical protein	1.02684	0.0119887
Cgl2079	gdh	Glutamate dehydrogenase/leucine dehydrogenase	1.21969	0.0265047
Cgl2081		Hypothetical protein	1.09141	0.0193696
Cgl2082		Hypothetical protein	1.10738	0.0173195
Cgl2088		putative ring-cleavage extradiol dioxygenase	1.40469	0.00442227
Cgl2089	pyk	Pyruvate kinase	2.02449	0.000586432
Cgl2100	hisB	Imidazoleglycerol-phosphate dehydratase	1.15891	0.0247948
Cgl2114		ABC-type transporter%2C periplasmic component	1.18052	0.0331806
Cgl2124		Hypothetical protein	1.29419	0.0217686
Cgl2129		Methionine synthase II (cobalamin-independent)	1.59439	0.00409149
Cgl2134		Dehydrogenases with different specificities (related to short-chain alcohol dehydrogenases)	1.54928	0.00451797
Cgl2148	ileS	Isoleucyl-tRNA synthetase	1.61654	0.00348414
Cgl2149		Hypothetical membrane protein	1.3079	0.0208522
Cgl2150		Cell division initiation protein	1.62886	0.00341558
Cgl2151		Hypothetical membrane protein	1.61297	0.00481012
Cgl2165		Hypothetical protein	1.05213	0.0487372
Cgl2166	mraW	putative S-adenosylmethionine-dependent methyltransferase involved in cell envelope biogenesis	1.00692	0.0442683
Cgl2167	mraZ	putative BCR	1.19925	0.0167612
Cgl2184	plsC	1-acyl-sn-glycerol-3-phosphate acyltransferase	1.15099	0.024001
Cgl2188		Cell wall-associated hydrolases (invasion-associated proteins)	1.38848	0.0188844
Cgl2189	qcrB	Cytochrome b subunit of the bc complex	1.94835	0.000906626
Cgl2190	qcrA1	Rieske Fe-S protein	1.93129	0.00179313
Cgl2191	qcrC	Cytochrome c%2C mono- and diheme variants	1.87841	0.0018496
Cgl2192	ctaE	Heme/copper-type cytochrome/quinol oxidase%2C subunit 3	2.21471	0.00034465
Cgl2194		Hypothetical membrane protein	1.84142	0.00678224
Cgl2195	ctaC	Heme/copper-type cytochrome/quinol oxidases%2C subunit 2	1.54751	0.00622081
Cgl2197		putative ACR	1.4973	0.00588086
Cgl2204	ilvE	Branched-chain amino acid aminotransferase/4-amino-4-deoxychorismate lyase	1.12104	0.0303453
Cgl2207	sucB	Dihydrolipoamide acyltransferases	1.70046	0.00262587
Cgl2210		Hypothetical membrane protein	1.1072	0.0408482
Cgl2211		putative permease	1.09388	0.0139383
Cgl2214	glnA	Glutamine synthase	1.06378	0.0361357
Cgl2215		Hypothetical protein	1.76443	0.00108521
Cgl2226		Hypothetical protein	1.17934	0.0146896
Cgl2229	glnA2	Glutamine synthase	1.02692	0.0271972
Cgl2239	pgp2	putative phosphatases	1.13654	0.0107006
Cgl2240	ptpA	Protein-tyrosine-phosphatase	1.05537	0.0271972
Cgl2241		putative ACR	1.16003	0.0181972
Cgl2248	aceE	Pyruvate dehydrogenase%2C decarboxylase component	1.68717	0.00266942
Cgl2256	nagD	putative sugar phosphatases of the HAD superfamily protein	1.16503	0.0230029
Cgl2258		Hypothetical protein	1.84645	0.00732848
Cgl2278	glyS	Glycyl-tRNA synthetase%2C class II	1.50983	0.00645844
Cgl2279		putative transcriptional regulators	2.30267	0.000172428
Cgl2280	fur	Fe2+/Zn2+ uptake regulation proteins	1.73322	0.00163043
Cgl2285		GTPases	1.00753	0.025624
Cgl2293		Hypothetical protein	1.45932	0.0045502
Cgl2296	fadD15	Long-chain acyl-CoA synthetases (AMP-forming)	1.12761	0.0146812
Cgl2297	malQ	4-alpha-glucanotransferase	1.44271	0.00812326
Cgl2300		Hypothetical protein	1.39345	0.00678224
Cgl2309	aecD	PLP-dependent aminotransferase and cystathionine beta-lyase	1.73126	0.00393783
Cgl2328		putative enzymes related to aldose 1-epimerase	1.59413	0.00279747
Cgl2343	rpsT	Ribosomal protein S20	1.28118	0.0338199
Cgl2351		putative ACR ( of plant Iojap proteins)	1.15917	0.0378598
Cgl2362	rpmA	Ribosomal protein L27	1.49481	0.0122788
Cgl2363	rplU	Ribosomal protein L21	1.5146	0.00412922
Cgl2379		putative Rossmann fold nucleotide-binding protein	1.33393	0.00835748
Cgl2380	mdh	Malate/lactate dehydrogenases	1.97685	0.00070924
Cgl2387	clpX	ATP-dependent protease Clp%2C ATPase subunit	1.38805	0.0104572
Cgl2411	clpP2	Protease subunit of ATP-dependent Clp proteases	1.48906	0.00257694
Cgl2412	clpP1	Protease subunit of ATP-dependent Clp proteases	1.61746	0.00256914
Cgl2445		Transcriptional regulator	1.4548	0.00329939
Cgl2459		ABC-type transporter%2C permease components	1.48958	0.00256132
Cgl2460		ABC-type transporter%2C permease components	1.43285	0.00844158
Cgl2461	amyE	ABC-type transporter%2C periplasmic component	1.8361	0.00256914
Cgl2463	msiK1	ABC-type transporter%2C ATPase component	1.45392	0.00507381
Cgl2487	pncA	Amidases related to nicotinamidase	1.08695	0.0416821
Cgl2489	bcp	Peroxiredoxin	1.53277	0.00934708
Cgl2498		Hypothetical membrane protein	1.33274	0.0115626
Cgl2512		putative membrane protein ( of Drosophila rhomboid)	1.50578	0.00787564
Cgl2523	ctaD	Heme/copper-type cytochrome/quinol oxidases%2C subunit 1	1.73389	0.00256914
Cgl2525	nrdF	Ribonucleotide reductase beta subunit	1.05647	0.0442683
Cgl2530	nrdE	Ribonucleotide reductase alpha subunit	1.0814	0.0342572
Cgl2531	nrdI	Protein involved in ribonucleotide reduction	1.16801	0.00760653
Cgl2533		Ribosomal protein L36	1.03021	0.0290016
Cgl2536		Hypothetical protein	1.87885	0.000173427
Cgl2538		putative protein involved in propionate catabolism	1.14683	0.00994304
Cgl2539		putative ACR	1.25955	0.0089547
Cgl2540	pknE	Hypothetical protein	1.00296	0.0494217
Cgl2553		ABC-type transporter%2C ATPase component	1.20174	0.0472474
Cgl2559	pduO	putative ACR	1.30353	0.0145068
Cgl2560		Hypothetical protein	1.18443	0.0259325
Cgl2562	cysK	Cysteine synthase	1.69056	0.00284137
Cgl2564		putative acetyltransferase	1.58316	0.00384555
Cgl2569	actA	Acetyl-CoA hydrolase	1.49737	0.00277096
Cgl2576		Histone acetyltransferase HPA2	1.38292	0.00651505
Cgl2579		Hypothetical protein	1.14956	0.02124
Cgl2581		putative aminomethyltransferase related to GcvT	1.08755	0.0150009
Cgl2582		Hypothetical protein	1.70903	0.0053358
Cgl2588	purL	Phosphoribosylformylglycinamidine (FGAM) synthase%2C synthetase domain	1.06412	0.0336327
Cgl2589	purQ	Phosphoribosylformylglycinamidine (FGAM) synthase%2C glutamine amidotransferase domain	1.38037	0.0140433
Cgl2590	purS	Phosphoribosylformylglycinamidine (FGAM) synthase%2C PurS component	1.77838	0.00317126
Cgl2591	gpx	Glutathione peroxidase	1.6218	0.0084147
Cgl2592	nuc	putative extracellular nuclease	1.81704	0.000906626
Cgl2609	poxB	Hypothetical protein	1.34863	0.00524684
Cgl2610	poxB	Thiamine pyrophosphate-requiring enzymes [acetolactate synthase%2C pyruvate dehydrogenase (cytochrome)%2Cglyoxylate carboligase%2C phosphonopyruvate decarboxylase]	1.73097	0.00182736
Cgl2619		putative hydrolases of the HAD superfamily protein	1.65602	0.00384555
Cgl2623		Hypothetical protein	1.3617	0.0125371
Cgl2626	otsB	Trehalose-6-phosphatase	1.00538	0.0387452
Cgl2628		ABC-type transporter%2C periplasmic component	-3.97048	5.66926e-33
Cgl2629		ABC-type transporter%2C ATPase component	-2.86844	1.40299e-16
Cgl2630		ABC-type transporter%2C permease components	-1.50783	0.0172505
Cgl2641	cysS	Cysteinyl-tRNA synthetase	1.28143	0.00944239
Cgl2667		Hypothetical protein	1.07543	0.0172505
Cgl2668	xylC	NAD-dependent aldehyde dehydrogenases	1.0852	0.00651505
Cgl2670	cynT	Carbonic anhydrase	1.05638	0.0420192
Cgl2674	butA	L-2.3-butanediol dehydrogenase	1.75841	0.0018496
Cgl2676		Hypothetical protein	1.30003	0.017315
Cgl2677		putative enzyme involved in biosynthesis of extracellular polysaccharides	2.61172	0.000111067
Cgl2678	clpC	ATPases with chaperone activity%2C ATP-binding subunit	1.43283	0.0122788
Cgl2683		Hypothetical protein	1.11079	0.0252866
Cgl2697	hpt	Hypoxanthine-guanine phosphoribosyltransferase	1.33021	0.00943354
Cgl2709		putative NAD(FAD)-dependent dehydrogenases	1.13106	0.0122609
Cgl2714	pvdS2	putative BCR	1.07789	0.039961
Cgl2715		porin	1.66986	0.014403
Cgl2716	groEL	Chaperonin GroEL (HSP60 family)	1.20833	0.0366915
Cgl2770	fda	Fructose/tagatose bisphosphate aldolase	1.82446	0.00070924
Cgl2771		Hypothetical protein	1.25186	0.0247948
Cgl2790		Hypothetical protein	1.38125	0.00279747
Cgl2799	grpE	Molecular chaperone GrpE (heat shock protein)	1.52251	0.00640247
Cgl2800	dnaK	Molecular chaperone and 70 kDa heat shock chaperonin protein dnaK	1.66106	0.00486822
Cgl2812		putative permeases	1.15893	0.0063949
Cgl2813		putative ACR	1.22936	0.00797778
Cgl2814	cysN	GTPases - Sulfate adenylate transferase subunit 1	1.16786	0.0264126
Cgl2815	cysD	3'-phosphoadenosine 5'-phosphosulfate sulfotransferase (PAPS reductase)/FAD synthetase	1.15866	0.0258574
Cgl2817	cysI	Sulfite reductase hemoprotein beta-component	1.20183	0.0361357
Cgl2819		putative BCR	1.71629	0.000650297
Cgl2839		Hypothetical membrane protein	1.01153	0.0252866
Cgl2863	pck	Phosphoenolpyruvate carboxykinase (GTP)	2.19253	0.000111067
Cgl2878	cmt2	putative esterase	1.16521	0.0414251
Cgl2883		Hypothetical membrane protein	1.39128	0.00277096
Cgl2895		Hypothetical protein	1.00126	0.0407972
Cgl2911	ldh	Malate/lactate dehydrogenases	2.11103	0.000152664
Cgl2914		putative flavoprotein	1.28934	0.00937261
Cgl2918	lldA	L-lactate dehydrogenase (FMN-dependent)-hydroxy acid dehydrogenases	1.36117	0.00559395
Cgl2927	sod	Superoxide dismutase	1.6863	0.00262587
Cgl2932		Hypothetical protein	1.28057	0.0194346
Cgl2943	uspA3	Universal stress protein UspA-binding proteins	2.19169	6.02374e-05
Cgl2948		Hypothetical protein	1.37743	0.00532085
Cgl2949		Phage shock protein A (IM30)%2C suppresses sigma54-dependent transcription	1.66297	0.00163043
Cgl2976	trxB1	Thiol-disulfide isomerase and thioredoxins	1.28565	0.0234025
Cgl2981	rplI	Ribosomal protein L9	1.6095	0.00858785
Cgl2982	ssb	Single-stranded DNA-binding protein	1.24649	0.0224911
Cgl2983	rpsF	Ribosomal protein S6	1.98743	0.00415554
Cgl2988		Transcriptional regulators	1.60144	0.00316929
Cgl2989		Hypothetical protein	1.08256	0.00622081
Cgl2990		Hypothetical membrane protein	1.79538	0.00280149
Cgl2991		putative enzyme involved in biosynthesis of extracellular polysaccharides	1.11034	0.0376187
Cgl2992		putative enzyme related to sulfurtransferases	1.12137	0.0233498
Cgl3015		Hypothetical membrane protein	2.06478	0.000747865
Cgl3040	qcrA2	Hypothetical protein	1.07957	0.0380639
Cgl3070		Hypothetical membrane protein	1.03525	0.0311163
Cgl3095	parA1	ATPases involved in chromosome partitioning	1.28722	0.00901759
Cgl3096	gidB	putative S-adenosylmethionine-dependent methyltransferase involved in bacterial cell division	1.21229	0.0206988
Cgl3099	rpmH	Ribosomal protein L34	1.89138	0.00210065

## Sheet: 3N vs 1N
Table S3. Gene transcript level changes between the evolved mutant FM-3 vs. the starting strain FM-1 cultivated in CGXII minimal medium with 10 g/L glucose
Locus tag	Gene name	Gene product	log2(Foldchange 3N vs.1N )	FDR
Cgl0004	recF	Recombinational DNA repair ATPase	1.35234	1.133e-23
Cgl0005		Hypothetical protein	4.09528	1.49159e-33
Cgl0006	gyrB	DNA gyrase (topoisomerase II) B subunit	-1.56645	1.26704e-42
Cgl0007		Hypothetical protein	3.62658	2.89498e-35
Cgl0009		Hypothetical protein	-1.61717	4.8722e-54
Cgl0010		Hypothetical protein	1.48896	1.63671e-27
Cgl0011		Hypothetical protein	3.06197	1.05352e-22
Cgl0012		Hypothetical protein	6.42594	7.31481e-14
Cgl0013	gyrA	DNA gyrase (topoisomerase II) A subunit	-1.56741	4.90969e-38
Cgl0014		Hypothetical membrane protein	-2.24275	3.18956e-79
Cgl0016		Transcriptional regulator	3.31273	4.43709e-26
Cgl0017		Hypothetical protein	4.27342	1.46096e-23
Cgl0018		Cytochrome c biogenesis protein	1.51879	7.24579e-15
Cgl0019		Protein-disulfide isomerase	2.74572	2.40483e-42
Cgl0020		Hypothetical protein	3.06561	2.37559e-18
Cgl0021		Zn-dependent protease with chaperone function	3.08839	1.46659e-60
Cgl0022		5'-nucleotidase/2'%2C3'-cyclic phosphodiesterase	2.80367	2.69638e-10
Cgl0023		5'-nucleotidase/2'%2C3'-cyclic phosphodiesterase	6.50744	2.34844e-18
Cgl0024		Stress-induced protein	6.04302	1.91614e-26
Cgl0025		putative transcriptional regulator containing an HTH domain and an uncharacterized domain shared with the mammalian protein Schlafen	-1.06822	2.7238e-13
Cgl0026		Hypothetical protein	4.91935	3.34912e-100
Cgl0027		ABC-type transporter%2C periplasmic component	7.3114	2.85696e-22
Cgl0028		ABC-type transporter%2C permease components	6.18756	4.57601e-24
Cgl0029		ABC-type transporter%2C ATPase component	5.40155	4.83386e-56
Cgl0034	ppiA	Peptidyl-prolyl cis-trans isomerase (rotamase) - cyclophilin family protein	-2.39451	2.51628e-66
Cgl0035		putative membrane protein ( of Drosophila rhomboid)	2.36515	2.93519e-10
Cgl0036		ABC-type transporter%2C permease components	6.01207	2.36272e-42
Cgl0037		AraC-type DNA-binding domain-containing proteins	6.3024	2.85918e-13
Cgl0038		ABC-type transporter%2C ATPase component	4.24386	3.42437e-53
Cgl0039		Siderophore-interacting protein	5.03769	6.47969e-27
Cgl0040		Hypothetical membrane protein	-1.46865	1.54445e-25
Cgl0046		FHA-domain-containing proteins	5.12823	7.5258e-51
Cgl0047		Hypothetical protein	1.37941	1.47236e-17
Cgl0048		Hypothetical protein	1.32998	1.67012e-08
Cgl0049		Hypothetical protein	-2.77833	5.00858e-85
Cgl0050		Hypothetical protein	2.82009	1.49374e-42
Cgl0052		Zn-dependent hydrolases%2C including glyoxylases	7.18847	2.17388e-27
Cgl0053		Hypothetical membrane protein	7.13597	1.82945e-12
Cgl0054		Rhodanese-related sulfurtransferases	1.85888	0.0141392
Cgl0055		Rhodanese-related sulfurtransferases	5.53043	7.4972e-16
Cgl0056		putative BCR	1.48154	2.16223e-09
Cgl0057		Hypothetical protein	6.45643	1.4446e-17
Cgl0058		Hypothetical protein	4.95821	1.84111e-26
Cgl0059		Hypothetical membrane protein	6.12688	4.65096e-16
Cgl0060		Hypothetical protein	5.97215	1.08233e-50
Cgl0061		Mg2+ and Co2+ transporters	-1.06517	3.34709e-21
Cgl0063		Hypothetical membrane protein	4.1827	1.26735e-116
Cgl0064		Nicotinamide mononucleotide transporter	3.77947	1.0217e-55
Cgl0065	phoH1	putative ATPase related to phosphate starvation-inducible protein PhoH	3.69228	5.26366e-78
Cgl0067	citP	H+/citrate symporter	5.23982	8.07309e-112
Cgl0068	citA	Two-component system%2C sensory transduction histidine kinases	2.44658	1.90644e-54
Cgl0073		Hypothetical protein	3.83553	3.81572e-34
Cgl0075		Permeases of the major facilitator superfamily protein	3.63969	2.69766e-48
Cgl0076	codA	Cytosine deaminase-dependent hydrolases	1.14889	1.6877e-11
Cgl0078		Hypothetical protein	-2.43306	9.33545e-66
Cgl0079		NAD-dependent protein deacetylases%2C SIR2 family	3.30258	7.91134e-87
Cgl0081		putative acetyltransferases and hydrolases with the alpha/beta hydrolase fold protein	5.82626	2.49704e-49
Cgl0083	ureR	Transcriptional regulators	1.02568	0.000316544
Cgl0084	ureA	Urea amidohydrolase (urease) gamma subunit	1.13627	4.36845e-05
Cgl0085	ureB	Urea amidohydrolase (urease) beta subunit	2.06537	3.65067e-23
Cgl0087	ureE	Urease accessory protein UreE	2.34935	1.32984e-10
Cgl0088	ureF	Urease accessory protein UreF	2.25801	7.93675e-22
Cgl0090	ureD	Urease accessory protein UreH	2.96586	3.89178e-46
Cgl0092		Hypothetical membrane protein	2.63235	1.95256e-80
Cgl0094		Molecular chaperone%2C HSP90 family	1.28561	8.42401e-27
Cgl0096		Hypothetical protein	8.59255	1.23125e-16
Cgl0097		Thiamine pyrophosphate-requiring enzymes [acetolactate synthase%2C pyruvate dehydrogenase (cytochrome)%2Cglyoxylate carboligase%2C phosphonopyruvate decarboxylase]	1.99262	4.38878e-28
Cgl0100		putative oxidoreductases (related to aryl-alcohol dehydrogenases)	3.24239	1.84989e-58
Cgl0102		Metal-dependent amidase/aminoacylase/carboxypeptidase	1.36321	7.3027e-26
Cgl0103		putative membrane protein	1.20315	0.00069029
Cgl0104		Hypothetical membrane protein	3.29333	5.84424e-13
Cgl0106		Transcriptional regulators of sugar metabolism	-1.12661	1.12825e-19
Cgl0108	sixA	Phosphohistidine phosphatase SixA	-1.65868	8.34655e-38
Cgl0109	mtlD	Mannitol-1-phosphate/altronate dehydrogenases	5.06049	6.48167e-31
Cgl0110	rbtT	Hypothetical membrane protein	3.93222	1.56734e-54
Cgl0111		Transcriptional regulators of sugar metabolism	5.03233	5.87686e-42
Cgl0112	xylB	Sugar (pentulose and hexulose) kinases	3.2356	8.63321e-97
Cgl0117		Hypothetical protein	2.6402	4.1502e-16
Cgl0118	hde	Esterase/lipase	1.76158	1.28548e-25
Cgl0122		Permeases of the major facilitator superfamily protein	3.09786	1.23206e-56
Cgl0123		Hypothetical protein	5.03863	2.93294e-61
Cgl0124		Hypothetical protein	4.73623	9.4906e-46
Cgl0125		Hypothetical membrane protein	-1.12337	2.3545e-28
Cgl0131		Hypothetical membrane protein	2.82468	4.18561e-37
Cgl0132		putative permeases	1.16432	2.98896e-08
Cgl0133		putative membrane protein	6.69182	8.18996e-24
Cgl0136		Hypothetical protein	-1.79858	2.72592e-48
Cgl0137		Putative ammonia monooxygenase	5.54099	9.93553e-76
Cgl0138		putative permeases	1.46382	6.71954e-29
Cgl0140		Hypothetical protein	-2.84763	1.04327e-93
Cgl0144		Alkylated DNA repair protein	2.8247	8.3434e-37
Cgl0145	tagA2	3-Methyladenine DNA glycosylase	3.338	4.17279e-10
Cgl0146		Putative threonine efflux protein	2.50169	6.2764e-19
Cgl0148		putative enzyme related to lactoylglutathione lyase	-1.97349	1.47758e-60
Cgl0149		putative methylated DNA-protein cysteine methyltransferase	3.51956	5.69758e-26
Cgl0152		Putative translation initiation inhibitor	2.7312	3.01003e-18
Cgl0153		Hypothetical protein	7.1388	1.00872e-11
Cgl0156		Hypothetical membrane protein	-1.26369	1.82459e-28
Cgl0158	iolC	Sugar kinases%2C ribokinase family	2.51384	1.50801e-47
Cgl0159		Hypothetical protein	3.89643	1.80627e-68
Cgl0160	msmA	NAD-dependent aldehyde dehydrogenases	3.916	2.17309e-82
Cgl0161	iolB	Hypothetical protein	1.28004	2.09249e-11
Cgl0162	iolD	Thiamine pyrophosphate-requiring enzymes [acetolactate synthase%2C pyruvate dehydrogenase (cytochrome)%2Cglyoxylate carboligase%2C phosphonopyruvate decarboxylase]	4.2124	7.52751e-103
Cgl0163	iolE	Hypothetical protein	1.82436	7.98187e-39
Cgl0164	iolG	putative dehydrogenases	1.64339	1.38093e-28
Cgl0166		Permeases of the major facilitator superfamily protein	3.36644	2.28132e-45
Cgl0167		putative dehydrogenases	6.23973	5.57471e-42
Cgl0170		Transcriptional regulators	2.77966	2.31241e-48
Cgl0171		putative dehydrogenases	5.45228	1.58533e-76
Cgl0172		Sugar phosphate isomerases/epimerases	4.92807	8.99996e-57
Cgl0174	cspA	Cold shock proteins	-2.40302	6.03314e-89
Cgl0175		Hypothetical membrane protein	2.53927	7.14329e-05
Cgl0176		Transcriptional regulators	2.14096	2.61652e-06
Cgl0180		Hypothetical membrane protein	3.37852	5.42774e-22
Cgl0181		Permeases of the major facilitator superfamily protein	2.17527	4.64351e-18
Cgl0184	gltB	Glutamine 2-oxoglutarate aminotransferase large subunit	4.05171	1.09258e-120
Cgl0185	gltD	Glutamine 2-oxoglutarate aminotransferase small subunit	4.00182	1.3365e-124
Cgl0186		Hypothetical protein	-2.45628	8.15048e-86
Cgl0187	embC	Hypothetical membrane protein	-1.24044	2.92243e-35
Cgl0189		Dehydrogenases with different specificities (related to short-chain alcohol dehydrogenases)	-1.43742	8.34155e-26
Cgl0190		FAD/FMN-containing dehydrogenases	-1.82341	1.54622e-43
Cgl0192		Hypothetical membrane protein	2.01402	6.69587e-24
Cgl0193		Hypothetical protein	2.12534	9.44725e-30
Cgl0195		Hypothetical membrane protein	-1.55748	2.07325e-36
Cgl0198		putative glycosyltransferases	5.02984	1.31753e-76
Cgl0199		Hypothetical protein	3.42654	6.89182e-67
Cgl0201		ABC-type transporter%2C permease components	-1.35152	7.47914e-29
Cgl0202		Selenocysteine lyase	1.42024	4.45876e-40
Cgl0204		Hypothetical membrane protein	7.52305	1.30892e-18
Cgl0206		Na+/alanine symporter	4.79434	1.38565e-76
Cgl0207		Hypothetical protein	7.84222	1.78591e-49
Cgl0208		Dinucleotide-utilizing enzymes involved in molybdopterin and thiamine biosynthesis family 2	1.04619	1.33602e-20
Cgl0213	modB	ABC-type transporter%2C permease components	1.56639	4.96243e-08
Cgl0215		Hypothetical protein	1.72916	3.26647e-22
Cgl0218	pat	Histidinol-phosphate aminotransferase/Tyrosine aminotransferase	1.12759	6.98306e-16
Cgl0219		Hypothetical protein	1.24063	1.71113e-06
Cgl0222		Zn-dependent alcohol dehydrogenases	5.34626	1.19986e-33
Cgl0223		Monoamine oxidase	6.20592	4.8546e-24
Cgl0224	mgtE2	Mg/Co/Ni transporter MgtE (contains CBS domain)	1.60531	1.29227e-26
Cgl0227		Hypothetical protein	1.39913	6.92484e-09
Cgl0228		Cytosine/adenosine deaminases	3.27915	1.3855e-44
Cgl0229		Hypothetical protein	-2.10812	3.84885e-37
Cgl0231		putative drug exporters of the RND superfamily protein	1.88555	3.1298e-46
Cgl0234		Hypothetical protein	6.8048	3.0868e-55
Cgl0235		ABC-type multidrug/protein/lipid transport system%2C ATPase component	6.07889	8.90747e-47
Cgl0236	gltX	Glutamyl- and glutaminyl-tRNA synthetases	1.32582	2.40825e-25
Cgl0237		Hypothetical protein	1.39106	1.32992e-17
Cgl0238	tnp16a(ISCg16a)	Putative transposase	5.30969	5.23029e-35
Cgl0239		Hypothetical protein	5.84244	3.77829e-06
Cgl0240	aspB	Aspartate transaminase	1.64901	1.24269e-35
Cgl0244	recR	Recombinational DNA repair protein	1.67105	2.08371e-32
Cgl0245	cobQ	putative glutamine amidotransferase	-1.08088	2.47316e-22
Cgl0246		UDP-N-acetylmuramyl tripeptide synthase	-1.26386	1.17937e-31
Cgl0248	leuA	Isopropylmalate/homocitrate/citramalate synthases	-5.47384	0
Cgl0251	lysC	Aspartokinases	-2.78197	1.47763e-111
Cgl0252	asd	Aspartate-semialdehyde dehydrogenase	-3.04384	1.09299e-120
Cgl0253		Hypothetical membrane protein	2.8813	2.24897e-26
Cgl0255	katA	Catalase	-1.18944	1.3407e-21
Cgl0258	brnF	putative branched-chain amino acid permease (azaleucine resistance)	3.41195	1.9348e-41
Cgl0260		Hypothetical membrane protein	-2.55654	5.61271e-53
Cgl0261		putative transcriptional regulators	-1.07313	0.000140617
Cgl0262	arsC1	Arsenite efflux pump ACR3	3.224	9.78428e-22
Cgl0263	arsX	Protein-tyrosine-phosphatase	4.55936	6.50065e-13
Cgl0265		Hypothetical membrane protein	-3.25851	4.56799e-72
Cgl0268		Multisubunit Na+/H+ antiporter	1.65406	7.97013e-18
Cgl0271		Hypothetical protein	1.79783	2.29922e-08
Cgl0272	cgtR1	Two-component system%2C response regulators consisting of a CheY-like receiver domain and a HTH DNA-binding domain	2.32776	1.32157e-43
Cgl0273	cgtS1	Two-component system%2C sensory transduction histidine kinases	3.29003	2.24823e-66
Cgl0274		putative membrane-associated protein	3.88964	4.94447e-25
Cgl0275		Hypothetical protein	-1.00196	0.00133015
Cgl0277		putative ACR	2.67799	4.73682e-18
Cgl0281		Hypothetical protein	2.33831	5.68936e-12
Cgl0282		Putative translation initiation inhibitor	2.664	4.99411e-40
Cgl0283		Permeases of the major facilitator superfamily protein	4.9284	1.15598e-80
Cgl0284	fadD1	Acyl-CoA synthetases (AMP-forming)/AMP-acid ligases II	5.91219	1.03607e-34
Cgl0286	fabG1	Dehydrogenases with different specificities (related to short-chain alcohol dehydrogenases)	4.53888	1.58941e-59
Cgl0287		putative metal-dependent hydrolase of the TIM-barrel fold protein	3.92652	3.60798e-32
Cgl0288	fadE	Acyl-CoA dehydrogenases	5.12738	2.73275e-44
Cgl0289		putative acyl dehydratase	4.14373	1.88537e-28
Cgl0290		Zn-dependent hydrolases%2C including glyoxylases	-1.99154	5.31373e-55
Cgl0291		cAMP-binding domains - Catabolite gene activator and regulatory subunit of cAMP-dependent protein kinases	-2.03988	1.01069e-68
Cgl0292		Hypothetical protein	-1.82659	5.0343e-26
Cgl0293	nth	putative EndoIII-related endonuclease	1.54277	2.71636e-22
Cgl0294		Thiol-disulfide isomerase and thioredoxins	1.76767	5.48859e-30
Cgl0295		NTP pyrophosphohydrolases including oxidative damage repair enzymes	1.2609	2.8034e-24
Cgl0297		putative hydrolases or acyltransferases (alpha/beta hydrolase superfamily)	-1.64906	5.45834e-45
Cgl0298		Hypothetical membrane protein	-1.39551	8.54007e-25
Cgl0300		Hypothetical protein	7.16373	3.29061e-37
Cgl0301		putative ATPases involved in pili and flagella biosynthesis%2C VirB11 family	5.16075	1.69285e-83
Cgl0302		Hypothetical membrane protein	3.79124	4.33333e-56
Cgl0304		Hypothetical protein	3.76009	4.16736e-05
Cgl0305		Hypothetical protein	2.70078	3.13587e-23
Cgl0306		Hypothetical protein	5.08101	2.28115e-34
Cgl0308	cspA2	Cold shock proteins	-2.08788	1.5764e-52
Cgl0310		Hypothetical protein	2.48385	7.93296e-39
Cgl0311	cyaB	Adenylate cyclase%2C family 3 (some proteins contain HAMP domain)	1.11001	1.00102e-22
Cgl0315		Adenylate kinase	3.53693	1.0804e-23
Cgl0316	rluC1	Pseudouridylate synthases%2C 23S RNA-specific	5.20897	1.12924e-59
Cgl0317	bglS'	Beta-glucosidase-related glycosidases	5.4776	1.02022e-76
Cgl0318	bglS	Hypothetical membrane protein	5.13313	2.01079e-11
Cgl0319	adhE	Zn-dependent alcohol dehydrogenases%2C class III	-2.75917	1.19265e-57
Cgl0320		Zn-dependent hydrolases%2C including glyoxylases	-2.6378	2.07134e-78
Cgl0321		Dehydrogenases with different specificities (related to short-chain alcohol dehydrogenases)	2.27595	3.13493e-23
Cgl0322		Permeases of the major facilitator superfamily protein	2.49014	4.51253e-36
Cgl0323	rmlB2	Nucleoside-diphosphate-sugar epimerases	-2.52317	4.21427e-124
Cgl0324		Hypothetical membrane protein	-1.17211	1.16302e-14
Cgl0326		Hypothetical protein	2.46003	3.02561e-61
Cgl0328		5'-nucleotidase/2'%2C3'-cyclic phosphodiesterase	1.93504	8.39788e-38
Cgl0330		Hypothetical membrane protein	-1.60631	6.80368e-23
Cgl0331	adhC	Zn-dependent alcohol dehydrogenases	-1.44547	1.84789e-35
Cgl0334	rmlB1	dTDP-D-glucose 4%2C6-dehydratase	-1.83888	3.59916e-30
Cgl0336		ABC-type Fe3+-siderophores transport systems%2C periplasmic components	2.64956	4.13224e-14
Cgl0337		Hypothetical protein	-1.16125	5.42572e-10
Cgl0338		Hypothetical membrane protein	3.43421	1.723e-83
Cgl0340		Serine proteases of the peptidase family S9A	1.14844	5.6265e-26
Cgl0342		Hypothetical membrane protein	-1.09003	3.80286e-14
Cgl0343	cmt1	Hypothetical protein	-2.70019	1.47564e-89
Cgl0344	wzz	ATPases involved in chromosome partitioning	-3.01458	2.20909e-136
Cgl0345	ptpA2	Protein-tyrosine-phosphatase	-2.80942	8.78393e-62
Cgl0346		Hypothetical protein	-2.33362	7.3616e-68
Cgl0347	capD	putative nucleoside-diphosphate sugar epimerases	-2.93872	4.73373e-130
Cgl0348		putative pyridoxal phosphate-dependent enzyme apparently involved in regulation of cell wall biogenesis	-3.2376	1.28517e-118
Cgl0349		Sugar transferases involved in lipopolysaccharide synthesis	-3.16126	6.96623e-115
Cgl0350		putative glycosyltransferases	-1.19995	5.16014e-16
Cgl0352	murA	UDP-N-acetylglucosamine enolpyruvyl transferase	-1.53505	5.42347e-43
Cgl0354		Glycosyltransferases involved in cell wall biogenesis	-1.94022	1.53121e-40
Cgl0356		Hypothetical protein	6.44368	8.47558e-10
Cgl0359		putative acyltransferases	-2.20714	6.83479e-49
Cgl0360	udgA1	putative UDP-glucose 6-dehydrogenase	-2.74846	9.13119e-69
Cgl0362		Hypothetical membrane protein	-2.23182	4.29015e-72
Cgl0363		Glycosyltransferases involved in cell wall biogenesis	-2.00909	3.10096e-57
Cgl0366	lpd	Dihydrolipoamide dehydrogenase/glutathione oxidoreductase	-2.29435	5.04502e-70
Cgl0367	galU2	UDP-glucose pyrophosphorylase	-1.96608	4.93523e-43
Cgl0368		putative ACR	2.85307	5.5466e-21
Cgl0369		putative transcriptional regulators	1.18773	2.88091e-26
Cgl0370	sdhCD	Hypothetical membrane protein	-2.30649	1.57647e-80
Cgl0371	sdhA	Succinate dehydrogenase/fumarate reductase%2C flavoprotein subunits	-2.53858	1.97697e-93
Cgl0372	sdhA/sdhB	Succinate dehydrogenase/fumarate reductase Fe-S protein	-2.912	1.87948e-109
Cgl0373		Hypothetical membrane protein	-2.63773	5.22558e-116
Cgl0374		Hypothetical protein	4.28829	0.000153928
Cgl0376		putative membrane protein	1.46068	1.49286e-32
Cgl0377		Hypothetical protein	-2.0277	4.52729e-46
Cgl0378		Hypothetical membrane protein	-2.58251	7.91978e-81
Cgl0380		Permeases of the major facilitator superfamily protein	1.50679	1.31459e-20
Cgl0381		Permeases of the major facilitator superfamily protein	2.17809	2.32425e-40
Cgl0382	purU	Formyltetrahydrofolate hydrolase	2.38751	3.0651e-30
Cgl0383	deoC	Deoxyribose-phosphate aldolase	5.52357	7.06585e-15
Cgl0384		Hypothetical protein	8.10119	8.83748e-28
Cgl0385		putative BCR	-1.99841	1.50271e-39
Cgl0387		Hypothetical membrane protein	6.12358	1.20358e-12
Cgl0388		Hypothetical membrane protein	2.89389	3.18214e-102
Cgl0389		ABC-type transporter%2C periplasmic component	3.90393	3.30427e-52
Cgl0390		ABC-type transporter%2C permease components	2.33513	2.20428e-56
Cgl0391		ABC-type transporter%2C ATPase component	4.4703	1.27592e-49
Cgl0392		Hypothetical membrane protein	4.65024	4.62257e-39
Cgl0393		Hypothetical membrane protein	6.19375	1.15258e-16
Cgl0394		Hypothetical protein	-2.3913	1.4473e-52
Cgl0396		Hypothetical protein	-1.86269	7.3041e-52
Cgl0398		Hypothetical protein	2.92163	2.57972e-25
Cgl0400	fadD5	Acyl-CoA synthetases (AMP-forming)/AMP-acid ligases II	-1.76849	1.68132e-60
Cgl0401		putative glycosyltransferases	1.83336	2.4e-42
Cgl0402	gpmA	Phosphoglycerate mutase 1	-2.22238	2.33819e-59
Cgl0403	cgtS4	Two-component system%2C sensory transduction histidine kinases	-2.18721	9.82722e-60
Cgl0405		Hypothetical protein	4.17747	1.61901e-40
Cgl0407		Hypothetical protein	1.1725	6.52774e-18
Cgl0408	ppx1	Exopolyphosphatase	-2.16378	1.18078e-77
Cgl0410	proC	Pyrroline-5-carboxylate reductase	-1.29133	1.17725e-29
Cgl0411		Hypothetical protein	-2.58464	8.00091e-84
Cgl0413		Hypothetical protein	-2.14292	2.30066e-50
Cgl0418	hemC	Porphobilinogen deaminase	-1.04928	1.07613e-22
Cgl0421		Permeases of the major facilitator superfamily protein	1.31193	8.0017e-18
Cgl0422		Sugar phosphate isomerases/epimerases	4.36472	1.05834e-93
Cgl0423	aroD	3-dehydroquinate dehydratase	2.17505	1.85068e-20
Cgl0425		Hypothetical protein	1.93766	1.36482e-13
Cgl0426		ABC-type transporter%2C ATPase component	3.23023	3.33118e-88
Cgl0427		ABC-type transporter%2C permease components	1.91167	2.25604e-34
Cgl0430		Hypothetical protein	2.39378	1.71044e-17
Cgl0432		Hypothetical membrane protein	-2.22138	7.72573e-61
Cgl0433		Hypothetical membrane protein	-1.88387	5.34774e-28
Cgl0436	hemY	Protoporphyrinogen oxidase	2.20763	2.51628e-66
Cgl0439		Thiol-disulfide isomerase and thioredoxins	-1.8245	2.29296e-32
Cgl0440	ccsA	Cytochrome c biogenesis protein	1.37202	1.41609e-26
Cgl0443		Hypothetical protein	6.6064	3.14704e-23
Cgl0444		Putative translation initiation inhibitor	7.31224	1.39886e-09
Cgl0445		putative transcriptional regulators	-1.74445	1.90631e-38
Cgl0446		Hypothetical protein	-1.20341	5.65768e-15
Cgl0448	menA	1%2C4-dihydroxy-2-naphthoate octaprenyltransferase	2.34102	4.27861e-66
Cgl0449		Hypothetical protein	1.29526	2.63738e-19
Cgl0450	menE	Acyl-CoA synthetases (AMP-forming)/AMP-acid ligases II	1.23208	2.3946e-10
Cgl0451		putative membrane protein	2.60517	3.5674e-26
Cgl0452		NAD-dependent aldehyde dehydrogenases	2.89434	3.93246e-79
Cgl0454		Transcriptional regulator	-1.00559	1.46547e-11
Cgl0455		Hypothetical protein	-3.07472	1.71105e-76
Cgl0456		Hypothetical protein	1.26977	2.45416e-08
Cgl0457		Hypothetical protein	-1.00153	4.59907e-06
Cgl0459		Hypothetical membrane protein	-1.29052	0.00153984
Cgl0460	pitA	Phosphate/sulphate permeases	-1.30586	1.07686e-20
Cgl0466	menC	O-succinylbenzoate synthase	4.13964	1.48878e-91
Cgl0468		Hypothetical membrane protein	1.76384	1.91894e-15
Cgl0469		putative glycosyltransferases	-1.29132	1.58684e-31
Cgl0470		Gamma-aminobutyrate permease	1.10624	2.31065e-12
Cgl0472		Dehydrogenases (flavoproteins)	3.54691	2.21044e-23
Cgl0473	ispB	Geranylgeranyl pyrophosphate synthase	-1.83041	1.35061e-70
Cgl0476	rplK	Ribosomal protein L11	-2.71352	5.46388e-112
Cgl0477	rplA	Ribosomal protein L1	-2.27201	1.6615e-81
Cgl0478		Regulator of polyketide synthase expression	1.08858	2.04107e-20
Cgl0479	gabT	PLP-dependent aminotransferases	6.57532	2.14284e-93
Cgl0480	gabD2	NAD-dependent aldehyde dehydrogenases	4.8798	2.90136e-77
Cgl0481		Amino acid permeases	3.42729	4.60331e-53
Cgl0482		Cation transport ATPases	-1.87583	4.28346e-78
Cgl0485	rplJ	Ribosomal protein L10	-4.17383	7.30574e-247
Cgl0486	rplL	Ribosomal protein L7/L12	-3.36746	1.8877e-147
Cgl0488	rpoB	DNA-directed RNA polymerase beta subunit/140 kD subunit (split gene in Mjan%2C Mthe%2C Aful)	-2.30637	7.07129e-95
Cgl0489	rpoC	DNA-directed RNA polymerase beta' subunit/160 kD subunit (split gene in archaea and Syn)	-2.84485	3.29044e-119
Cgl0490		Hypothetical membrane protein	2.2455	0.0113589
Cgl0491		putative transcriptional regulators	1.83424	2.63572e-25
Cgl0492		Hypothetical protein	-1.7357	5.74898e-45
Cgl0493	rpsL	Ribosomal protein S12	-3.06449	2.06909e-143
Cgl0494	rpsG	Ribosomal protein S7	-2.3972	2.16147e-90
Cgl0495		Translation elongation and release factors (GTPases)	-2.24426	4.62901e-75
Cgl0497		GTPases - translation elongation factors	-2.0381	3.42803e-49
Cgl0498		Hypothetical protein	7.24254	2.92082e-09
Cgl0499		Hypothetical protein	4.58985	1.72694e-31
Cgl0500		ABC-type transporter%2C ATPase component	3.62537	2.92056e-71
Cgl0501		ABC-type transporter%2C permease components	4.21912	1.33811e-66
Cgl0502		ABC-type transporter%2C permease components	4.32332	1.46496e-89
Cgl0503		Acetyl-CoA hydrolase	2.33292	3.84464e-14
Cgl0504		Ribosomal protein S10	-3.23707	2.15246e-122
Cgl0505	rplC	Ribosomal protein L3	-3.02864	6.59376e-106
Cgl0507	rplD	Ribosomal protein L4	-2.92699	3.06237e-116
Cgl0508	rplW	Ribosomal protein L23	-2.90055	5.20517e-139
Cgl0510	rplB	Ribosomal protein L2	-3.10459	3.77784e-141
Cgl0511	rpsS	Ribosomal protein S19	-3.48714	2.10779e-113
Cgl0513	rplV	Ribosomal protein L22	-3.8308	1.94566e-184
Cgl0514	rpsC	Ribosomal protein S3	-3.60345	1.441e-175
Cgl0515	rplP	Ribosomal protein L16/L10E	-3.71618	6.97086e-189
Cgl0516	rpmC	Ribosomal protein L29	-3.67639	1.0744e-126
Cgl0517	rpsQ	Ribosomal protein S17	-3.58982	9.03913e-158
Cgl0519		Hypothetical membrane protein	-2.00126	6.45051e-19
Cgl0520		Hypothetical protein	-1.27415	1.26216e-11
Cgl0521	rplN	Ribosomal protein L14	-3.25139	9.5016e-172
Cgl0522	rplX	Ribosomal protein L24	-2.7763	5.16943e-92
Cgl0523	rplE	Ribosomal protein L5	-2.7399	2.367e-104
Cgl0524		Hypothetical protein	3.96473	1.73191e-27
Cgl0528		Hypothetical protein	-1.71204	7.81885e-11
Cgl0529	fdhF	Anaerobic dehydrogenases%2C typically selenocysteine-containing	-2.04631	1.24709e-92
Cgl0530		Hypothetical protein	-3.44733	1.09297e-179
Cgl0534		Hypothetical membrane protein	-2.4224	2.70911e-109
Cgl0535		Hypothetical protein	-3.69684	3.11549e-227
Cgl0536		Histone acetyltransferase HPA2	6.83566	7.85813e-25
Cgl0537	rpsH	Ribosomal protein S8	-3.86373	3.76237e-209
Cgl0538	rplF	Ribosomal protein L6	-3.55945	1.14424e-129
Cgl0539	rplR	Ribosomal protein L18	-3.75221	1.04358e-159
Cgl0540	rpsE	Ribosomal protein S5	-3.24757	2.54711e-175
Cgl0541	rpmD	Ribosomal protein L30/L7E	-3.44129	4.92997e-135
Cgl0542	rplO	Ribosomal protein L15	-3.71085	8.5117e-111
Cgl0545		Hypothetical membrane protein	-1.50391	5.99049e-11
Cgl0546	betB	NAD-dependent aldehyde dehydrogenases	3.01393	7.93986e-30
Cgl0547		Hypothetical protein	4.34832	6.36655e-26
Cgl0548		putative NAD(FAD)-dependent dehydrogenases	2.81299	2.58439e-47
Cgl0549	fdxB	Ferredoxin	5.48844	1.92464e-05
Cgl0550	fabG2	Dehydrogenases with different specificities (related to short-chain alcohol dehydrogenases)	5.95674	8.37243e-29
Cgl0551		Phosphoenolpyruvate synthase/pyruvate phosphate dikinase	3.57107	3.45692e-40
Cgl0552		Phosphoenolpyruvate synthase/pyruvate phosphate dikinase	3.55324	2.25724e-28
Cgl0553	cytP	Cytochrome P450	1.28793	3.01258e-12
Cgl0555	secY	Preprotein translocase subunit SecY	-1.84573	5.0005e-61
Cgl0556	adk	Adenylate kinase	-2.38571	8.50097e-61
Cgl0559		putative BCR	-2.23575	2.08655e-72
Cgl0560	infA	Translation initiation factor IF-1	-3.3828	2.76019e-134
Cgl0561	rpsM	Ribosomal protein S13	-2.95011	1.42268e-117
Cgl0562	rpsK	Ribosomal protein S11	-3.11783	2.36475e-103
Cgl0563	rpsD	Ribosomal protein S4	-3.48155	4.70226e-138
Cgl0564	rpoA	DNA-directed RNA polymerase alpha subunit/40 kD subunit	-3.37864	3.85516e-196
Cgl0566	rplQ	Ribosomal protein L17	-3.34182	3.91898e-113
Cgl0567		Pseudouridylate synthase (tRNA psi55)	3.20076	6.83268e-60
Cgl0568		Hypothetical membrane protein	1.20704	4.81895e-21
Cgl0569		Hypothetical protein	4.85787	1.25706e-14
Cgl0570		Hypothetical protein	1.95117	7.57741e-09
Cgl0571		Hypothetical protein	6.00864	7.63183e-89
Cgl0573	cma	Cyclopropane fatty acid synthase	-1.44742	5.43584e-28
Cgl0575		Subtilisin-like serine proteases	4.50615	3.90755e-58
Cgl0576		Hypothetical membrane protein	7.23795	6.48684e-38
Cgl0577		DNA segregation ATPase FtsK/SpoIIIE	7.66385	2.04059e-91
Cgl0578		Hypothetical protein	4.39952	2.92168e-50
Cgl0579		Hypothetical protein	7.08139	1.33957e-11
Cgl0580		Hypothetical protein	8.57747	1.09906e-12
Cgl0581	rplM	Ribosomal protein L13	-3.21099	4.872e-149
Cgl0582	rpsI	Ribosomal protein S9	-3.41737	1.46108e-144
Cgl0584		Hypothetical protein	6.25024	3.96341e-13
Cgl0585		Hypothetical protein	6.37855	5.40696e-41
Cgl0586		Hypothetical protein	6.08361	7.5807e-16
Cgl0587		Hypothetical protein	-2.13316	1.28127e-84
Cgl0588	alr	Alanine racemase	3.51415	5.15052e-77
Cgl0589		putative ATPase or kinase	1.35432	3.12981e-12
Cgl0590		putative permease	-2.46433	1.67423e-107
Cgl0591	papA	putative hydrolases or acyltransferases (alpha/beta hydrolase superfamily)	-1.87945	1.7658e-61
Cgl0594		Metal-dependent proteases with possible chaperone activity	1.38968	2.64936e-23
Cgl0595		putative sugar kinase	1.19924	2.85983e-25
Cgl0596		Hypothetical protein	1.44401	1.18416e-15
Cgl0597	groES	Co-chaperonin GroES (HSP10)	-1.97679	2.10519e-45
Cgl0598	groEL'	Chaperonin GroEL (HSP60 family)	-1.7509	6.94434e-40
Cgl0599	whiB3	Hypothetical protein	5.70183	2.04543e-20
Cgl0601		Hypothetical protein	-3.56934	2.03304e-168
Cgl0602		Hypothetical protein	-1.15182	1.1901e-08
Cgl0603	guaB2	IMP dehydrogenase/GMP reductase	-1.30668	4.33504e-30
Cgl0605		Permeases of the drug/metabolite transporter (DMT) superfamily protein	5.82771	4.94142e-46
Cgl0606		Transcriptional regulator	4.9419	8.14892e-67
Cgl0607	guaA	GMP synthase - PP-ATPase domain protein	-1.97922	1.2426e-74
Cgl0611	cgtS7	Two-component system%2C sensory transduction histidine kinases	4.62562	2.90716e-128
Cgl0613		Hypothetical protein	-1.01959	7.85478e-10
Cgl0616		Hypothetical protein	3.16624	7.24719e-39
Cgl0617		Hypothetical protein	6.28206	1.399e-19
Cgl0618		Hypothetical protein	-2.968	1.21703e-173
Cgl0621	crtYf	C50 carotenoid epsilon cyclase	-1.4192	1.42568e-08
Cgl0624	crtB2	Phytoene/squalene synthetase	-1.44927	3.26654e-10
Cgl0628		Bacterial lipocalin	-2.14379	2.63726e-57
Cgl0630	phr	Deoxyribodipyrimidine photolyase	-1.43424	3.41791e-22
Cgl0632		ABC-type transporter%2C permease components	3.32613	2.61513e-124
Cgl0635		ABC-type transporter%2C permease components	-1.22085	2.12524e-17
Cgl0638	dnaE2	DNA polymerase III alpha subunit	5.73818	2.15246e-122
Cgl0639		putative ACR	-1.07314	1.22397e-14
Cgl0640		putative membrane protein	-1.77644	8.14892e-67
Cgl0641	sirR	Mn-dependent transcriptional regulator	-1.27335	3.29487e-20
Cgl0642		Hypothetical protein	2.72889	1.31082e-34
Cgl0649		Hypothetical membrane protein	-1.61534	2.92257e-32
Cgl0654	cstA	Carbon starvation protein%2C predicted membrane protein	-3.1548	1.48957e-193
Cgl0658	prpB2	PEP phosphonomutase	2.75403	1.71571e-76
Cgl0659	prpC2	Citrate synthase	1.78794	6.63357e-33
Cgl0661	mdh2	Malate/L-lactate dehydrogenases	3.2919	1.21056e-28
Cgl0664	icd	Monomeric isocitrate dehydrogenase (NADP+)	-2.46551	3.11889e-95
Cgl0665		Siderophore-interacting protein	3.8441	4.25585e-49
Cgl0666		ABC-type transporter%2C ATPase component	3.91123	7.09146e-68
Cgl0667		ABC-type transporter%2C permease components	5.51397	5.05815e-79
Cgl0668		ABC-type transporter%2C permease components	4.69474	6.85804e-83
Cgl0670		Arabinose efflux permease	2.36569	6.45725e-49
Cgl0675		ABC-type transporter%2C ATPase component	2.10956	1.36139e-42
Cgl0677	trpS	Tryptophanyl-tRNA synthetase	-1.75979	4.18425e-69
Cgl0679		Hypothetical membrane protein	-2.20517	2.66166e-76
Cgl0680	dac	D-alanyl-D-alanine carboxypeptidase	3.64842	2.24841e-85
Cgl0681		Hypothetical protein	-1.84402	1.63387e-57
Cgl0682		Cell wall-associated hydrolases (invasion-associated proteins)	6.76124	3.16462e-50
Cgl0683		Hypothetical protein	6.76388	2.61629e-15
Cgl0685		putative transcriptional regulators	-1.47815	3.58608e-39
Cgl0688	lpdA	Dihydrolipoamide dehydrogenase/glutathione oxidoreductase	-1.28024	2.00997e-26
Cgl0689	pyc	Pyruvate carboxylase	-2.40646	1.19575e-104
Cgl0690		Hypothetical protein	3.16271	5.84011e-50
Cgl0692		Putative GTPases (G3E family)	8.62939	2.64495e-24
Cgl0693		Thioredoxin reductase	2.57378	3.29768e-64
Cgl0694	prpD1	putative protein involved in propionate catabolism	4.0743	2.47948e-85
Cgl0695	prpB1	PEP phosphonomutase	3.0815	1.47341e-78
Cgl0697		Hypothetical protein	1.15097	3.62408e-10
Cgl0698		putative transcriptional regulators	1.71606	1.96157e-33
Cgl0699		Hypothetical protein	5.57808	2.31634e-07
Cgl0700	accBC	Acyl coenzyme A carboxylase	-3.11193	1.95345e-195
Cgl0701	thtR	Thiosulfate sulfurtransferase	-2.02851	2.24548e-79
Cgl0702		Hypothetical protein	1.34579	8.47054e-20
Cgl0705		Nucleotide-binding protein implicated in inhibition of septum formation	-1.526	8.89436e-49
Cgl0706		Hypothetical protein	-2.5454	1.69905e-48
Cgl0707	dtsR2	Detergent sensitivity rescuer dtsR2	-3.61375	3.67596e-200
Cgl0708	dtsR1	Detergent sensitivity rescuer dtsR1	-2.60843	9.98288e-93
Cgl0713		Hypothetical protein	-1.97034	1.01121e-32
Cgl0714	purE	Phosphoribosylcarboxyaminoimidazole (NCAIR) mutase	1.65306	6.93837e-16
Cgl0715		Hypothetical protein	-1.59624	1.31487e-31
Cgl0716		Hypothetical protein	1.88356	7.89826e-25
Cgl0717	ntaA	Coenzyme F420-dependent N5%2CN10-methylene tetrahydromethanopterin reductase-dependent oxidoreductases	7.63584	1.34039e-36
Cgl0720		Hypothetical membrane protein	-1.32988	3.5125e-18
Cgl0722		Lactoylglutathione lyase	4.04232	1.73038e-23
Cgl0723		Hypothetical membrane protein	2.80843	3.81796e-10
Cgl0724		ABC-type transporter%2C permease components	-1.17458	2.06559e-22
Cgl0725		ABC-type transporter%2C permease components	-1.5854	3.9276e-30
Cgl0727		ABC-type transporter%2C periplasmic component	-3.0942	3.05509e-157
Cgl0728		Hypothetical protein	7.31259	1.60913e-09
Cgl0729	msiK2	ABC-type transporter%2C ATPase component	1.93658	1.3514e-42
Cgl0732		Hypothetical protein	-2.83906	2.29112e-126
Cgl0733		Hypothetical protein	-2.36058	5.87772e-100
Cgl0734		putative ACR	-3.37702	2.42543e-138
Cgl0738		Type II restriction enzyme%2C methylase subunits	-3.06211	5.71598e-184
Cgl0739		Superfamily II DNA/RNA helicases%2C SNF2 family	-2.02618	5.37231e-94
Cgl0741	wbbL	putative glycosyltransferases	1.71304	4.31927e-27
Cgl0743	whiB2	Hypothetical protein	3.78426	7.45462e-18
Cgl0745		Hypothetical protein	1.72019	4.34079e-20
Cgl0748	manA	Phosphomannose isomerase	-1.15394	1.14697e-19
Cgl0751		Hypothetical protein	-1.2181	3.92104e-19
Cgl0752	sahH	S-adenosylhomocysteine hydrolase	-1.32922	7.86319e-32
Cgl0753	tmk	Thymidylate kinase	-1.18675	1.78114e-25
Cgl0754	mtrA	Two-component system%2C response regulators consisting of a CheY-like receiver domain and a HTH DNA-binding domain	-2.22186	1.75137e-71
Cgl0756		Hypothetical protein	1.06192	2.65767e-22
Cgl0757		putative amidophosphoribosyltransferases	6.18831	3.99179e-42
Cgl0759		Ribosome-associated protein Y (PSrp-1)	-2.509	1.59225e-67
Cgl0760		Preprotein translocase subunit SecA (ATPase%2C RNA helicase)	-1.44899	2.25821e-26
Cgl0762		Hypothetical protein	-1.99043	3.9567e-49
Cgl0763		putative GTPases	5.04819	5.10001e-70
Cgl0764	aroA	5-enolpyruvylshikimate-3-phosphate synthase	-1.22061	3.14421e-28
Cgl0765		putative ACR	2.32081	1.28087e-30
Cgl0766		Hypothetical protein	3.39857	6.63832e-27
Cgl0768	whiB1	Hypothetical protein	-1.72792	1.99662e-50
Cgl0771	rhlE	Superfamily II DNA and RNA helicases	-1.41195	4.95919e-30
Cgl0773		Hypothetical protein	-1.23227	9.66083e-25
Cgl0774		Hypothetical protein	2.80541	3.95922e-50
Cgl0775		Superfamily I DNA and RNA helicases	1.06912	1.05936e-28
Cgl0779		Superfamily I DNA and RNA helicases	1.49522	1.27663e-36
Cgl0780		putative metal-dependent hydrolase	7.34808	2.91918e-23
Cgl0781		Hypothetical protein	6.45418	5.97135e-42
Cgl0782		Hypothetical protein	-1.47846	4.20335e-40
Cgl0783		putative secreted protein containing a PDZ domain protein	2.81824	3.74221e-58
Cgl0786		putative ACR	-1.36727	3.90695e-32
Cgl0787	pdxR	Transcriptional regulators containing a DNA-binding HTH domain and an aminotransferase domain (MocR family) and their eukaryotic orthologs	2.745	1.14923e-108
Cgl0788		Pyridoxine biosynthesis enzyme	-1.51954	1.08674e-29
Cgl0789		putative glutamine amidotransferase involved in pyridoxine biosynthesis	-1.88839	1.77353e-62
Cgl0792		Hypothetical protein	6.63524	9.73737e-19
Cgl0793		Hypothetical protein	5.17452	3.97388e-14
Cgl0795		Hypothetical protein	-3.56252	3.92268e-96
Cgl0799		Archaeal fructose-1%2C6-bisphosphatase of inositol monophosphatase family	-1.13448	1.1096e-25
Cgl0802	ftsE	putative ATPase involved in cell division	-1.37946	2.49748e-32
Cgl0803	ftsX	Cell division protein	-1.43088	3.39969e-31
Cgl0804	smpB	tmRNA-binding protein	-2.53598	9.39364e-90
Cgl0805		putative BCR	-1.87998	4.90407e-46
Cgl0806	tnp18a(ISCg18a)	Hypothetical protein	4.18873	5.58922e-47
Cgl0807		Siderophore-interacting protein	2.25051	9.69671e-13
Cgl0808		ABC-type Fe3+-siderophores transport systems%2C periplasmic components	3.48564	4.72101e-38
Cgl0809		Hypothetical membrane protein	-1.14098	2.262e-26
Cgl0814		PLP-dependent aminotransferases	5.73078	2.89726e-54
Cgl0815		Hypothetical membrane protein	-1.79521	1.77593e-48
Cgl0816		DNA or RNA helicases of superfamily II	-1.07789	3.54663e-20
Cgl0817		Hypothetical protein	1.62418	3.4237e-48
Cgl0818		Hypothetical protein	-1.64961	1.3598e-26
Cgl0820		Cold shock proteins	-1.45093	6.13555e-22
Cgl0822		Hypothetical protein	-1.36167	1.04002e-14
Cgl0825		rRNA methylases	1.67545	4.37185e-24
Cgl0826		Hypothetical protein	-1.34432	1.85075e-29
Cgl0827		Hypothetical protein	-1.90165	3.041e-66
Cgl0828	serC	Phosphoserine aminotransferase	-2.24105	5.1361e-96
Cgl0829	gltA	Citrate synthase	-1.74807	1.70224e-32
Cgl0830	fkpA	FKBP-type peptidyl-prolyl cis-trans isomerases 1	-1.06648	4.64056e-12
Cgl0832		putative membrane protein	-2.34162	1.08407e-61
Cgl0833		Na+/proline%2C Na+/panthothenate symporters	-2.14549	1.48668e-82
Cgl0835		Hypothetical protein	-1.794	5.76036e-40
Cgl0836	fas-IB	3-oxoacyl-(acyl-carrier-protein) synthase	-3.16761	5.64642e-182
Cgl0837		Hypothetical protein	-1.47939	1.65643e-21
Cgl0838		Hypothetical protein	3.46246	2.45366e-08
Cgl0840		Hypothetical protein	-2.38923	1.22304e-52
Cgl0841		Hypothetical protein	-2.17238	1.06055e-75
Cgl0842		Hypothetical protein	-1.21753	8.57253e-18
Cgl0844	thyA	Thymidylate synthase	-2.32438	2.26026e-96
Cgl0845	cysQ	3'-Phosphoadenosine 5'-phosphosulfate (PAPS) 3'-phosphatase	-2.33348	7.62167e-102
Cgl0846		Lhr-like helicases	1.90968	3.40844e-82
Cgl0849		putative membrane-associated protein	5.17607	3.64853e-49
Cgl0851	pgi	Glucose-6-phosphate isomerase	-1.91337	2.6739e-43
Cgl0852		Hypothetical protein	3.14034	2.04676e-57
Cgl0856		ABC-type transporter%2C ATPase component	1.17542	1.12745e-16
Cgl0857		putative transcriptional regulators	1.71969	2.98571e-16
Cgl0858		Membrane proteins related to metalloendopeptidases	-1.80251	9.64088e-56
Cgl0861	purH	AICAR transformylase/IMP cyclohydrolase PurH (only IMP cyclohydrolase domain in Aful)	-1.36116	2.90359e-35
Cgl0862	citE	Citrate lyase beta subunit	3.73859	4.54486e-43
Cgl0864		Hypothetical protein	2.63396	4.67574e-41
Cgl0866	rpsR	Ribosomal protein S18	-3.05105	6.76774e-99
Cgl0867	rpsN	Ribosomal protein S14	-2.96817	2.00142e-102
Cgl0868	rpmG	Ribosomal protein L33	-3.06512	9.38885e-103
Cgl0869	rpmB	Ribosomal protein L28	-2.94971	1.08328e-106
Cgl0870		Sulfate permease (MFS superfamily)	1.3115	7.21047e-23
Cgl0871		putative transcriptional regulators	-1.08209	2.76415e-05
Cgl0872	rpmE	Ribosomal protein L31	-2.85005	4.38689e-118
Cgl0873	rpmF	Hypothetical protein	-1.31539	5.06858e-19
Cgl0874	cgtR2	Two-component system%2C response regulators consisting of a CheY-like receiver domain and a HTH DNA-binding domain	-2.26637	1.02783e-68
Cgl0879	mscL	Large-conductance mechanosensitive channel	-1.30575	2.4042e-21
Cgl0880		Hypothetical protein	-2.34437	9.10586e-50
Cgl0881		5-formyltetrahydrofolate cyclo-ligase	-2.14527	2.23784e-69
Cgl0884		Acetyltransferases%2C including N-acetylases of ribosomal proteins	2.61084	1.39558e-39
Cgl0885		Hypothetical membrane protein	-2.23846	5.28855e-89
Cgl0887		putative membrane protein	2.80315	1.10077e-10
Cgl0888		Hypothetical membrane protein	1.95972	2.11018e-20
Cgl0889		Glycosidases	-1.83044	2.49457e-61
Cgl0892	betP	Choline-glycine betaine transporter	-3.5764	5.72995e-89
Cgl0893	metS	Methionyl-tRNA synthetase	-1.25158	1.20354e-26
Cgl0894		Superfamily II DNA helicase	1.24207	6.84224e-20
Cgl0896		Hypothetical protein	2.502	6.4179e-30
Cgl0897		Hypothetical protein	8.78786	2.28248e-13
Cgl0900	tnp7a(ISCg7a)	Hypothetical protein	7.27049	8.76716e-23
Cgl0901	dld	FAD/FMN-containing dehydrogenases	-1.08568	1.01297e-22
Cgl0902		Adenine specific DNA methylase Mod	2.06179	7.90917e-49
Cgl0905	tnp6b(ISCg6a)	Putative transposase	5.80566	5.48653e-06
Cgl0906		putative transcriptional regulators	6.55602	4.84498e-27
Cgl0907		Hypothetical membrane protein	5.71261	7.99007e-53
Cgl0908		Mg-dependent DNase	2.60415	7.38391e-43
Cgl0911		4-diphosphocytidyl-2C-methyl-D-erythritol 2-phosphate synthase	1.88785	9.74984e-46
Cgl0913	pdxK	Pyridoxal/pyridoxine/pyridoxamine kinase	1.4442	1.43035e-26
Cgl0914		Thiol-disulfide isomerase and thioredoxins	3.42205	1.32621e-30
Cgl0915		putative ACR	-1.73827	8.55913e-32
Cgl0916		putative ACR	-2.79583	6.29962e-105
Cgl0917	pvdS1	putative BCR	-1.45962	1.43685e-25
Cgl0918		putative hydrolases of the HAD superfamily protein	-1.01474	4.93031e-17
Cgl0919		Enoyl-CoA hydratase/carnithine racemase	2.52946	1.32696e-45
Cgl0920		Hypothetical membrane protein	1.25957	2.59206e-14
Cgl0924	mmpL2	putative drug exporters of the RND superfamily protein	5.29601	9.15768e-89
Cgl0927		Hypothetical protein	2.58896	9.12499e-06
Cgl0928		Hypothetical protein	2.31046	2.03999e-53
Cgl0930		ABC-type transporter%2C periplasmic component	4.29379	2.36956e-56
Cgl0931		ABC-type transporter%2C permease components	4.93232	4.00194e-48
Cgl0932		ABC-type transporter%2C permease components	6.20773	2.22248e-52
Cgl0933		ABC-type transporter%2C ATPase component	6.70697	6.24535e-24
Cgl0934		ABC-type transporter%2C ATPase component	6.81823	9.87186e-34
Cgl0935	pth2	Peptidyl-tRNA hydrolase	1.94253	2.93162e-38
Cgl0936		Dioxygenases related to 2-nitropropane dioxygenase	1.46646	1.77203e-28
Cgl0937	gapX	Glyceraldehyde-3-phosphate dehydrogenase/erythrose-4-phosphate dehydrogenase	-1.15556	9.13922e-22
Cgl0939	rplY	Ribosomal protein L25 (general stress protein Ctc)	-2.9392	1.64225e-142
Cgl0940		putative lactoylglutathione lyase	2.24416	1.1525e-27
Cgl0941		Hypothetical protein	2.28108	4.90254e-35
Cgl0942	prsA	Phosphoribosylpyrophosphate synthetase	-1.52112	9.20803e-41
Cgl0943	glmU	N-acetylglucosamine-1-phosphate uridyltransferase (contains nucleotidyltransferase and I-patch acetyltransferase domains)	-1.34847	6.60012e-27
Cgl0944		Hypothetical membrane protein	4.44288	9.01763e-88
Cgl0945		Putative multicopper oxidases	-1.24177	2.36706e-32
Cgl0947		ABC-type transporter%2C permease components	-1.46618	1.24905e-29
Cgl0950		Hypothetical protein	-4.41004	1.19885e-160
Cgl0952		ABC-type multidrug/protein/lipid transport system%2C ATPase component	5.19847	6.41807e-79
Cgl0953		ABC-type transporter%2C ATPase component and permease component	4.03875	3.37227e-129
Cgl0955		Hypothetical protein	2.00689	1.323e-29
Cgl0960		Hypothetical protein	-1.46614	1.08015e-20
Cgl0961		Hypothetical protein	1.61498	5.43872e-06
Cgl0962		Transcriptional regulator	5.45053	2.90815e-45
Cgl0963	mfd	Transcription-repair coupling factor - superfamily II helicase	1.46669	3.34113e-29
Cgl0968	lysI	L-lysine transport protein	2.87475	3.47909e-47
Cgl0970		putative pyrophosphatase	1.39621	1.30362e-17
Cgl0971	porC	Hypothetical protein	-2.64073	1.65711e-83
Cgl0973		Hypothetical protein	1.6787	5.50223e-10
Cgl0974	eno	Enolase	-3.29403	6.7987e-151
Cgl0975		Hypothetical protein	-3.76618	2.47609e-158
Cgl0976		putative ACR	-1.55963	3.10999e-34
Cgl0977	ppx2	Exopolyphosphatase	-2.08608	1.44063e-81
Cgl0978	tdcB	Threonine dehydratase	4.81761	2.93335e-48
Cgl0980		Pyrimidine reductase%2C riboflavin biosynthesis	1.79367	4.8445e-05
Cgl0981		Putative stress-responsive transcriptional regulator	3.92768	1.19335e-09
Cgl0982		AraC-type DNA-binding domain-containing proteins	2.29467	1.06257e-54
Cgl0983		Hypothetical membrane protein	-2.06883	1.53773e-69
Cgl0985		Hypothetical protein	-2.80425	2.5434e-70
Cgl0986	greA	Transcription elongation factor	-2.25509	1.68146e-53
Cgl0987		Hypothetical protein	-1.4269	1.59243e-26
Cgl0988		putative proteins%2C LmbE homologs	-1.15795	7.26107e-20
Cgl0989		Hypothetical protein	-1.37939	4.42524e-19
Cgl0995	coaA	Panthothenate kinase	-1.01541	1.73623e-13
Cgl0996	glyA	Glycine hydroxymethyltransferase	-2.91178	1.66837e-117
Cgl0998		Hypothetical protein	2.52639	2.88157e-35
Cgl0999		Hypothetical protein	1.34391	3.68514e-14
Cgl1000		Hypothetical protein	-1.5917	8.45458e-36
Cgl1001		Sortase	-1.49201	8.11738e-24
Cgl1004		putative proteins%2C homologs of lactam utilization protein B	1.77598	2.32121e-33
Cgl1005		Na+/proline%2C Na+/panthothenate symporters	1.08532	2.90911e-16
Cgl1008		Transcriptional regulators	2.37807	2.46485e-17
Cgl1010	fum	Fumarase	-2.78851	4.59125e-109
Cgl1012		Hypothetical protein	5.96945	2.88018e-06
Cgl1013		Hypothetical protein	2.96186	0.00214277
Cgl1014		putative flavoprotein	2.61785	6.12161e-31
Cgl1015	ssiE	Coenzyme F420-dependent N5%2CN10-methylene tetrahydromethanopterin reductase-dependent oxidoreductases	5.43076	1.2682e-57
Cgl1016	ssiF	Acyl-CoA dehydrogenases	4.41796	6.27353e-40
Cgl1017	ssiG	Acyl-CoA dehydrogenases	7.58034	2.15952e-41
Cgl1018	ssuD2	Coenzyme F420-dependent N5%2CN10-methylene tetrahydromethanopterin reductase-dependent oxidoreductases	3.39501	1.6826e-55
Cgl1019	glpX	Fructose-1%2C6-bisphosphatase/sedoheptulose 1%2C7-bisphosphatase	-2.63392	1.03927e-89
Cgl1025	xseA	Exonuclease VII%2C large subunit	1.49618	7.19353e-37
Cgl1026		Penicillin tolerance protein	-1.38338	3.21151e-40
Cgl1027		Hypothetical membrane protein	1.0655	1.06248e-13
Cgl1029		Hypothetical protein	-1.24235	2.19246e-06
Cgl1032		putative GTPase	-1.80624	2.40461e-49
Cgl1034	arcB	Ornithine carbamoyltransferase	2.79425	9.96777e-71
Cgl1035		Acetyltransferases%2C including N-acetylases of ribosomal proteins	4.95458	9.61383e-49
Cgl1036		Dehydrogenases with different specificities (related to short-chain alcohol dehydrogenases)	8.21822	2.65632e-15
Cgl1037	tnp9a(ISCg9a)	Transposase	2.7158	5.25139e-58
Cgl1038		Diguanylate cyclase/phosphodiesterase domain 2 (EAL)	-1.79952	3.45328e-68
Cgl1040		Hypothetical protein	1.63117	2.61741e-05
Cgl1041		Hypothetical protein	2.00519	3.61302e-20
Cgl1042		Hypothetical protein	3.05431	1.0044e-18
Cgl1047		Hypothetical protein	2.20338	4.82432e-08
Cgl1048		Aldo/keto reductases%2C related to diketogulonate reductase	3.39828	4.20753e-17
Cgl1049		putative ACR%2C of gamma-carboxymuconolactone decarboxylase subunit	3.70655	2.65741e-07
Cgl1050		putative nucleoside-diphosphate-sugar epimerases	3.92789	2.07303e-18
Cgl1054		Hypothetical protein	3.22351	9.44088e-09
Cgl1058		Phosphoglycerate mutase/fructose-2%2C6-bisphosphatase	1.69752	7.18329e-25
Cgl1059		Hypothetical protein	1.38894	1.97611e-09
Cgl1060		PEP phosphonomutase	1.45839	1.58461e-17
Cgl1062		Hypothetical protein	1.95462	9.81427e-20
Cgl1064		Transcriptional regulators	-2.6809	3.28992e-59
Cgl1065		Permeases of the major facilitator superfamily protein	1.19825	2.96479e-05
Cgl1067		Cysteine sulfinate desulfinase/cysteine desulfurase	-1.51037	1.62212e-25
Cgl1068	nadC	Nicotinate-nucleotide pyrophosphorylase	-1.3559	1.26478e-27
Cgl1070		ADP-ribose pyrophosphatase	-1.08286	1.02625e-20
Cgl1071		putative BCR	2.71419	1.88665e-28
Cgl1073		putative BCR	-1.1284	1.4908e-09
Cgl1075	phnB2	putative BCR	2.6645	1.095e-26
Cgl1076	benK3	Permeases of the major facilitator superfamily protein	2.08769	2.82441e-35
Cgl1077	pobB	2-polyprenyl-6-methoxyphenol hydroxylase-dependent oxidoreductases	3.54146	3.89579e-63
Cgl1081		Adenylate kinase	-1.3063	4.11529e-19
Cgl1083		putative proteins%2C LmbE homologs	4.17462	1.26482e-36
Cgl1084		Hypothetical membrane protein	-1.77653	1.56787e-38
Cgl1086	tpx	Peroxiredoxin	-2.19181	1.52077e-74
Cgl1087		Hypothetical membrane protein	-1.71163	1.29867e-39
Cgl1089		Ketopantoate reductase	4.47346	1.08552e-38
Cgl1090		Hypothetical protein	2.79694	9.06307e-21
Cgl1092		Hypothetical membrane protein	-1.0409	7.63263e-10
Cgl1093		Hypothetical protein	-2.22633	3.34176e-71
Cgl1094		Arsenate reductase%2C glutaredoxin family	-1.20981	1.17688e-18
Cgl1095		Hypothetical membrane protein	2.37166	1.31213e-33
Cgl1096		Hypothetical protein	-4.32592	1.92527e-272
Cgl1097		Hypothetical protein	-4.06319	7.09128e-243
Cgl1098		putative membrane GTPase involved in stress response	-1.50011	2.65381e-44
Cgl1099		ABC-type dipeptide/oligopeptide/nickel transport systems%2C periplasmic components	2.21186	3.49313e-41
Cgl1100		putative proteins%2C LmbE homologs	1.4002	1.53298e-22
Cgl1102	fdxC	Ferredoxin 3	-3.07211	1.03028e-122
Cgl1103	dapC	PLP-dependent aminotransferases	-1.90396	9.16401e-72
Cgl1104		Hypothetical membrane protein	-1.15777	7.7566e-08
Cgl1105		Hypothetical protein	3.95787	5.51882e-73
Cgl1109	dapE	Acetylornithine deacetylase/Succinyl-diaminopimelate desuccinylase	1.95077	4.68765e-29
Cgl1111	folP2	Dihydropteroate synthase	4.07686	1.20844e-57
Cgl1112		Glycosyltransferases involved in cell wall biogenesis	2.13029	1.02454e-37
Cgl1116		Beta-fructosidases (levanase/invertase)	-1.5716	1.08779e-27
Cgl1117	glgA	putative glycosyltransferases	-1.73449	1.34909e-48
Cgl1118	glgC	ADP-glucose pyrophosphorylase	-2.62281	1.76878e-113
Cgl1119		Hypothetical protein	-1.26917	1.11963e-26
Cgl1120	sigE	DNA-directed RNA polymerase specialized sigma subunits%2C sigma24 homologs	-1.77501	7.87261e-39
Cgl1121		Hypothetical protein	-2.19019	1.65216e-61
Cgl1122		Hypothetical protein	-1.90722	1.04379e-58
Cgl1123	mrp	ATPases involved in chromosome partitioning	-2.01596	2.1692e-60
Cgl1128		Hypothetical protein	-3.18134	5.02146e-139
Cgl1129	odhA	Pyruvate and 2-oxoglutarate dehydrogenases%2C E1 component	-2.47764	3.27512e-94
Cgl1130		ABC-type transporter%2C duplicated ATPase component and permease component	1.07165	4.69283e-19
Cgl1131		Hypothetical membrane protein	-1.34614	2.60847e-28
Cgl1132	aroE2	Shikimate 5-dehydrogenase	-2.27294	2.2067e-73
Cgl1135		Hypothetical protein	-1.42076	2.20286e-32
Cgl1137		Permeases of the major facilitator superfamily protein	4.07218	6.4197e-09
Cgl1138		Permeases of the major facilitator superfamily protein	3.26829	5.96433e-56
Cgl1141		putative flavoprotein involved in K+ transport	-1.88918	1.22054e-42
Cgl1143		putative esterase of the alpha-beta hydrolase superfamily protein	2.50057	3.0827e-46
Cgl1144		putative hydrolases or acyltransferases (alpha/beta hydrolase superfamily)	3.08744	5.10568e-71
Cgl1145		Non-ribosomal peptide synthetase modules	7.05186	3.27325e-68
Cgl1151		DNA or RNA helicases of superfamily II	-1.07268	5.1309e-10
Cgl1153		NTP pyrophosphohydrolases including oxidative damage repair enzymes	-2.18691	1.58378e-19
Cgl1154		Hypothetical protein	1.41534	2.64277e-06
Cgl1155		Gamma-aminobutyrate permease	1.69437	1.20448e-30
Cgl1156		Superfamily II DNA and RNA helicases	-1.49413	6.51529e-35
Cgl1158		2-polyprenyl-6-methoxyphenol hydroxylase-dependent oxidoreductases	4.65796	1.36763e-47
Cgl1159	tfdF	Alcohol dehydrogenase IV	2.44522	4.36145e-26
Cgl1160	catA2	Protocatechuate 3%2C4-dioxygenase beta subunit	1.70956	2.22514e-11
Cgl1161		Hypothetical membrane protein	-1.89676	8.44196e-28
Cgl1162		Hypothetical protein	2.7826	5.77791e-21
Cgl1163	putP	Na+/proline%2C Na+/panthothenate symporters	-1.58947	3.51979e-45
Cgl1164		Superfamily II DNA/RNA helicases%2C SNF2 family	1.26403	2.82723e-30
Cgl1167		ATPase involved in DNA repair	-1.07185	1.29276e-22
Cgl1168	lipP	Esterase/lipase	5.38037	3.61042e-18
Cgl1169	atoE	Short chain fatty acids transporter	5.81831	2.4352e-06
Cgl1170		putative BCR	-1.33405	2.61655e-26
Cgl1172		Hypothetical protein	3.57073	5.25954e-27
Cgl1173		Hypothetical protein	-2.91707	8.21985e-120
Cgl1174		cAMP-binding domains - Catabolite gene activator and regulatory subunit of cAMP-dependent protein kinases	-2.38558	2.51799e-78
Cgl1175		Copper chaperone	-2.95727	7.51562e-66
Cgl1176	ctpC	Cation transport ATPases	2.99797	4.02862e-80
Cgl1177		putative BCR	-1.739	8.40848e-25
Cgl1178		putative hydrolases or acyltransferases (alpha/beta hydrolase superfamily)	-1.70979	1.12516e-37
Cgl1180	lysA	Diaminopimelate decarboxylase	-1.45351	8.40985e-48
Cgl1181		Hypothetical protein	-1.13875	1.24833e-07
Cgl1183	hom	Homoserine dehydrogenase	-1.27708	7.42083e-28
Cgl1186	narI	Nitrate reductase gamma subunit	-2.71011	3.75366e-89
Cgl1187	narJ	Nitrate reductase delta subunit	-2.16687	3.3198e-75
Cgl1188	narH	Nitrate reductase beta chain	-2.5069	2.1071e-86
Cgl1189	narG	Anaerobic dehydrogenases%2C typically selenocysteine-containing	-2.3569	2.93556e-89
Cgl1190	narK	Nitrate/nitrite transporter	-2.91904	1.56768e-120
Cgl1191	mog	Molybdopterin biosynthesis enzymes	1.79623	8.67154e-27
Cgl1192		Subtilisin-like serine proteases	1.84526	1.70172e-29
Cgl1193		putative CBS domain-containing proteins	1.43966	2.90496e-18
Cgl1195	mob	Molybdopterin-guanine dinucleotide biosynthesis protein A	2.22463	1.31086e-32
Cgl1196	moeA3	Molybdopterin biosynthesis enzyme	2.2371	3.59791e-32
Cgl1199	rho	Transcription termination factor	-1.33197	1.16398e-37
Cgl1200	prfA	Protein chain release factor A	1.898	7.6946e-25
Cgl1201		putative rRNA or tRNA methylase	2.08548	2.47726e-38
Cgl1206	atpB	F0F1-type ATP synthase a subunit	-2.6826	3.87285e-114
Cgl1207	atpE	F0F1-type ATP synthase c subunit/Archaeal/vacuolar-type H+-ATPase subunit K	-2.45362	1.33545e-64
Cgl1208	atpF	F0F1-type ATP synthase b subunit	-2.19408	6.72959e-78
Cgl1209	atpH	F0F1-type ATP synthase delta subunit (mitochondrial oligomycin sensitivity protein)	-2.38846	2.50081e-106
Cgl1210	atpA	F0F1-type ATP synthase alpha subunit	-2.67121	5.31032e-106
Cgl1211	atpG	F0F1-type ATP synthase gamma subunit	-2.61176	3.42837e-119
Cgl1212	atpD	F0F1-type ATP synthase beta subunit	-2.77276	1.305e-95
Cgl1213	atpC	F0F1-type ATP synthase epsilon subunit (mitochondrial delta subunit)	-1.87925	9.6183e-38
Cgl1214		Hypothetical protein	2.50436	1.21018e-07
Cgl1217		Lactoylglutathione lyase	-3.73339	1.98164e-234
Cgl1218		putative ACR	1.64758	5.3694e-11
Cgl1219		Thioredoxin domain-containing protein	2.23544	2.71689e-44
Cgl1220	ssuD1	Coenzyme F420-dependent N5%2CN10-methylene tetrahydromethanopterin reductase-dependent oxidoreductases	4.95337	1.59082e-60
Cgl1221	ssuC	ABC-type transporter%2C permease components	4.41793	3.8427e-85
Cgl1222	ssuB	ABC-type transporter%2C ATPase component	4.18607	6.40141e-63
Cgl1223	ssuA	ABC-type transporter%2C periplasmic component	3.30472	2.56474e-51
Cgl1224	glgB	1%2C4-alpha-glucan branching enzyme	-2.47318	4.58273e-101
Cgl1225	glgE	Glycosidases	-2.04312	6.05338e-69
Cgl1227		ABC-type transporter%2C ATPase component	-1.46807	3.21724e-46
Cgl1228		Hypothetical protein	8.16662	1.4682e-21
Cgl1229		Hypothetical protein	3.73696	1.91977e-78
Cgl1232	nifS1	Cysteine sulfinate desulfinase/cysteine desulfurase	-1.18466	7.14234e-25
Cgl1233		Hypothetical membrane protein	2.73327	1.79574e-11
Cgl1235		putative transcriptional regulators	-1.20411	4.27382e-05
Cgl1236		putative acetyltransferase	3.72624	1.77236e-56
Cgl1237		Spermidine synthase	1.63039	1.26757e-26
Cgl1239		Hypothetical protein	2.08607	1.13769e-08
Cgl1241		Hypothetical protein	1.17894	3.24421e-17
Cgl1243		Hypothetical protein	-1.26924	3.36603e-24
Cgl1244	ligA	NAD-dependent DNA ligase (contains BRCT domain type II)	1.37925	4.57752e-30
Cgl1245		Hypothetical protein	-1.40715	1.1648e-37
Cgl1246	gatC	Asp-tRNAAsn/Glu-tRNAGln amidotransferase C subunit	-1.57579	1.19224e-32
Cgl1248		Siderophore-interacting protein	1.18188	4.71986e-16
Cgl1249		Hypothetical membrane protein	-1.5916	1.59611e-37
Cgl1250	pfkA	6-phosphofructokinase	-2.33515	7.28155e-96
Cgl1251		Transcriptional regulators	2.13096	9.45641e-22
Cgl1252		ABC-type transporter%2C duplicated ATPase component	5.80831	2.85236e-69
Cgl1253		ABC-type transporter%2C permease components	4.41021	4.58366e-46
Cgl1254		ABC-type transporter%2C periplasmic component	4.26143	8.03939e-55
Cgl1255		putative components of ribose/xylose transport systems	6.10183	6.72181e-07
Cgl1256		Acetyltransferases%2C including N-acetylases of ribosomal proteins	4.42718	3.91287e-33
Cgl1257		ABC-type Fe3+-siderophores transport systems%2C periplasmic components	4.09115	2.84576e-63
Cgl1258		putative Na+-dependent transporter	2.07234	6.67287e-30
Cgl1259	gatB	Asp-tRNAAsn/Glu-tRNAGln amidotransferase B subunit (PET112 )	-1.01038	7.05423e-19
Cgl1262	lysE	Lysine efflux permease	3.78367	8.43293e-65
Cgl1263	lysG	Transcriptional regulator or Lysine export regulator protein	2.84541	6.58288e-43
Cgl1266		Hypothetical membrane protein	-1.78432	2.7908e-78
Cgl1268	ilvD	Dihydroxyacid dehydratase/phosphogluconate dehydratase	-1.26619	3.49165e-22
Cgl1269		Hypothetical protein	-1.64038	1.35188e-45
Cgl1270	yggB	Small-conductance mechanosensitive channel	1.95256	2.96519e-40
Cgl1271	ilvB	Thiamine pyrophosphate-requiring enzymes [acetolactate synthase%2C pyruvate dehydrogenase (cytochrome)%2Cglyoxylate carboligase%2C phosphonopyruvate decarboxylase]	-1.47641	3.34417e-44
Cgl1272	ilvN	Acetolactate synthase%2C small subunit	-2.92773	4.42481e-114
Cgl1273	ilvC	Ketol-acid reductoisomerase or acetohydroxy-acid isomeroreductase	-2.90682	6.29962e-105
Cgl1275		ABC-type nitrate/sulfonate/taurine/bicarbonate transport systems%2C ATPase components	6.73304	1.93783e-28
Cgl1276		ABC-type nitrate/sulfonate/taurine/bicarbonate transport systems%2C ATPase components	1.22443	0.00069088
Cgl1277		ABC-type nitrate/sulfonate/taurine/bicarbonate transport systems%2C periplasmic components	6.92022	2.97168e-25
Cgl1278		Hypothetical protein	2.56179	4.02318e-09
Cgl1279		Hypothetical protein	6.06729	1.62228e-06
Cgl1282		putative ACR	-1.67006	3.7193e-47
Cgl1284	serA	Phosphoglycerate dehydrogenase or D-3-phosphoglycerate dehydrogenase	-3.35537	5.5595e-194
Cgl1285		Hypothetical protein	2.42132	4.71794e-34
Cgl1286	leuB	Isocitrate/isopropylmalate dehydrogenase	-1.22995	5.26977e-33
Cgl1287		ABC-type nitrate/sulfonate/taurine/bicarbonate transport systems%2C periplasmic components	-1.8959	2.31398e-53
Cgl1288		putative signal-transduction protein containing cAMP-binding and CBS domains	1.05654	1.19267e-15
Cgl1290		2-keto-4-pentenoate hydratase/2-oxohepta-3-ene-1%2C7-dioic acid hydratase (catechol pathway)	-1.98661	9.88109e-62
Cgl1294		putative transcriptional regulator	1.48688	3.60374e-12
Cgl1295		Hypothetical membrane protein	1.5785	6.87718e-17
Cgl1297		Transcriptional regulator	6.16049	8.3251e-24
Cgl1298		Hypothetical protein	7.92831	4.40525e-11
Cgl1299		Hypothetical protein	2.13987	0.000166063
Cgl1307		Hypothetical protein	1.21495	4.63088e-10
Cgl1308	glgP1	Glucan phosphorylase	-4.00565	5.18014e-212
Cgl1309		Hypothetical protein	3.45456	1.83431e-07
Cgl1310		Zn-dependent hydrolases%2C including glyoxylases	2.05374	1.59584e-31
Cgl1311		putative permeases	-1.48361	4.2936e-12
Cgl1312		Hypothetical protein	-1.02351	4.73803e-10
Cgl1313		Guanosine polyphosphate pyrophosphohydrolases/synthetases	2.71514	1.91269e-33
Cgl1314		Transcriptional regulator	1.42665	8.49838e-29
Cgl1316	leuD	3-isopropylmalate dehydratase small subunit	-1.76294	3.97133e-38
Cgl1320	gpsA	Glycerol 3-phosphate dehydrogenase	5.27516	5.5983e-52
Cgl1324	ung	Uracil DNA glycosylase	1.72955	1.00324e-20
Cgl1325		putative kinase related to dihydroxyacetone kinase	1.0538	5.12573e-16
Cgl1326		RecG-like helicases	1.38968	2.21717e-29
Cgl1328		N6-adenine-specific methylase	-1.28509	7.22006e-34
Cgl1329	coaD	Phosphopantetheine adenylyltransferase	-1.4946	6.43653e-33
Cgl1332		ABC-type transporter%2C periplasmic component	1.21622	3.01457e-16
Cgl1333		Hypothetical protein	1.89232	1.57636e-22
Cgl1334		putative membrane protein	-1.29519	8.55726e-19
Cgl1336	int1	Integrase	1.85007	0.000130228
Cgl1337		Hypothetical protein	2.67599	1.63951e-21
Cgl1339		Hypothetical protein	-1.13384	7.91325e-14
Cgl1340		Hypothetical protein	-1.37479	1.53023e-18
Cgl1342		Hypothetical protein	-2.2563	4.14824e-48
Cgl1344		Hypothetical protein	-2.74503	4.0121e-61
Cgl1345		Hypothetical protein	-3.14435	6.00914e-71
Cgl1348		Hypothetical protein	2.93838	1.60331e-13
Cgl1349		Hypothetical membrane protein	1.66532	3.52317e-05
Cgl1350		Hypothetical protein	2.11102	8.87909e-12
Cgl1352		Hypothetical membrane protein	1.28527	0.00164946
Cgl1354		Permeases of the major facilitator superfamily protein	6.64982	6.38726e-40
Cgl1355		putative transcriptional regulators	1.27973	3.59151e-10
Cgl1356	dkgX	Aldo/keto reductases%2C related to diketogulonate reductase	1.3477	2.16294e-12
Cgl1359	rpsA	Ribosomal protein S1	-3.36928	5.4033e-154
Cgl1360	ptsG	Phosphotransferase system IIC components%2C glucose/maltose/N-acetylglucosamine-specific	-2.57846	2.95139e-79
Cgl1361		Dephospho-CoA kinase	-1.60859	2.13231e-41
Cgl1368		Hypothetical protein	2.89937	5.1349e-16
Cgl1370	uspA1	Universal stress protein UspA-binding proteins	-2.10431	4.10592e-50
Cgl1372		putative nucleoside-diphosphate-sugar epimerases	1.84538	1.44115e-26
Cgl1373		Hypothetical protein	1.59668	5.25759e-30
Cgl1374		Hypothetical protein	-2.04456	1.6831e-65
Cgl1378	infC	Translation initiation factor IF3	-2.93588	5.38731e-105
Cgl1379	rpmI	Ribosomal protein L35	-2.66277	1.22949e-67
Cgl1380	rplT	Ribosomal protein L20	-2.59483	3.37209e-82
Cgl1382		Hypothetical protein	2.31291	3.58666e-09
Cgl1383	ugpA	ABC-type transporter%2C permease components	-1.2236	1.061e-10
Cgl1384	ugpE	ABC-type transporter%2C permease components	4.12877	1.67931e-07
Cgl1385	ugpB	ABC-type transporter%2C periplasmic component	3.34061	1.29643e-45
Cgl1386	ugpC	ABC-type transporter%2C ATPase component	5.80968	2.60963e-33
Cgl1387	glpQ2	Glycerophosphoryl diester phosphodiesterase	1.80854	4.38529e-28
Cgl1388	tsnR	rRNA methylases	-1.00844	6.78337e-20
Cgl1389	pheS	Phenylalanyl-tRNA synthetase alpha subunit	-1.07936	3.41157e-18
Cgl1391		Hypothetical protein	-2.61466	1.60508e-153
Cgl1392		putative acyltransferases	-1.44032	6.99353e-35
Cgl1398	argF	Ornithine carbamoyltransferase	-1.13216	2.97374e-23
Cgl1400	argG	Argininosuccinate synthase	-2.28986	1.57506e-78
Cgl1401	argH	Argininosuccinate lyase	-1.00255	1.24111e-20
Cgl1404		Hypothetical protein	-1.05827	1.41041e-07
Cgl1405		putative BCR	-3.15072	7.40946e-74
Cgl1406	tyrS	Tyrosyl-tRNA synthetase	-1.79755	6.66231e-60
Cgl1407	uspA2	Universal stress protein UspA-binding proteins	2.38372	1.99292e-09
Cgl1414	recN	ATPases involved in DNA repair	1.73617	2.30024e-38
Cgl1415		Hypothetical protein	-1.86099	5.09052e-68
Cgl1416		Hypothetical protein	-1.9685	6.03033e-82
Cgl1420		ABC-type transporter%2C duplicated ATPase component	2.0521	4.27871e-24
Cgl1421	parA2	ATPases involved in chromosome partitioning	-1.47034	8.84769e-23
Cgl1423		Acetyltransferases%2C including N-acetylases of ribosomal proteins	1.50301	1.898e-11
Cgl1425		putative transcriptional regulator containing the HTH domain protein	-1.45002	4.70905e-31
Cgl1426		16S rRNA uridine-516 pseudouridylate synthase synthases	-1.52631	1.07736e-33
Cgl1429		putative low-complexity proteins	-1.50883	6.46996e-30
Cgl1430		Hypothetical protein	-1.79077	6.7541e-44
Cgl1432		ABC-type multidrug/protein/lipid transport system%2C ATPase component	9.27928	3.48144e-19
Cgl1433		ABC-type multidrug/protein/lipid transport system%2C ATPase component	5.34605	1.13792e-108
Cgl1434		putative divalent heavy-metal cations transporter	3.74451	2.24321e-62
Cgl1436		NhaP-type Na+/H+ and K+/H+ antiporters	3.88108	2.77455e-91
Cgl1437		Hypothetical protein	6.51217	1.62769e-07
Cgl1438		putative BCR	1.26875	2.60515e-09
Cgl1441		FHA-domain-containing proteins	-2.67647	1.05761e-89
Cgl1442		putative transcriptional regulators	-2.20849	6.69429e-73
Cgl1443		putative ACR	-2.79577	9.53827e-74
Cgl1444		putative transcriptional regulators	-2.35589	3.47501e-73
Cgl1447		Hypothetical protein	1.17641	7.50954e-11
Cgl1448		putative CBS domain-containing proteins	-1.08486	2.13023e-18
Cgl1451		Siderophore-interacting protein	6.7339	6.95634e-33
Cgl1452	gnd	6-phosphogluconate dehydrogenase%2C family 1	-1.55113	6.35813e-41
Cgl1453		putative protein%2C possibly involved in aromatic compounds catabolism	1.13345	1.03562e-11
Cgl1454		SAM-dependent methyltransferases	3.12606	8.51263e-38
Cgl1457		Transcriptional regulators	2.98899	2.49785e-64
Cgl1458	pctD	ABC-type transporter%2C permease components	5.38624	9.76039e-42
Cgl1459	pctC	ABC-type transporter%2C permease components	4.02602	1.85952e-24
Cgl1460	pctB	ABC-type transporter%2C ATPase component	4.38709	3.29521e-35
Cgl1461	pctA	ABC-type transporter%2C periplasmic component	4.04703	1.82422e-24
Cgl1462	pgp1	Hypothetical protein	4.77792	2.46167e-31
Cgl1463	thiD1	Hydroxymethylpyrimidine/phosphomethylpyrimidine kinase	-1.25315	1.38954e-29
Cgl1465	ndh	NADH dehydrogenase%2C FAD-containing subunit	-2.07688	6.12157e-57
Cgl1467		Permeases of the major facilitator superfamily protein	1.26485	1.38799e-18
Cgl1469		putative membrane protein	1.19726	2.67896e-05
Cgl1470		Arsenite efflux pump ACR3	2.12362	3.69103e-14
Cgl1473		Sulfate permease (MFS superfamily)	2.10805	1.98715e-58
Cgl1474		Hypothetical protein	-1.02783	1.24921e-15
Cgl1475		Hypothetical membrane protein	-2.10325	4.47584e-15
Cgl1476		Hypothetical protein	-1.662	2.02315e-28
Cgl1479	ppmN	Apolipoprotein N-acyltransferase	1.98254	4.28041e-33
Cgl1481	lip	Hypothetical protein	2.24091	1.32091e-61
Cgl1482	cobG	Hypothetical protein	7.20465	1.8471e-41
Cgl1483	cobL	Precorrin-6B methylase 1	-2.07844	4.62057e-94
Cgl1484		Hypothetical protein	1.82459	1.4613e-08
Cgl1491	tatX	Hypothetical protein	-2.17019	1.03353e-50
Cgl1492		putative transcriptional regulator	-1.1311	3.66696e-16
Cgl1494		Hypothetical protein	-1.22768	3.10927e-22
Cgl1501		Plasmid maintenance system antidote protein	-2.71007	9.31476e-106
Cgl1502		Permeases of the major facilitator superfamily protein	3.59739	7.27885e-53
Cgl1504	hisG	ATP phosphoribosyltransferase (histidine biosynthesis)	-2.66289	7.41498e-110
Cgl1505	hisE	Phosphoribosyl-ATP pyrophosphohydrolase	-1.73196	1.47401e-09
Cgl1508		Hypothetical protein	1.01118	1.51574e-07
Cgl1509		putative flavoprotein involved in K+ transport	1.18321	1.08923e-08
Cgl1511		Protein-tyrosine-phosphatase	-1.38169	9.62949e-11
Cgl1513		Hypothetical protein	-1.93815	1.27243e-35
Cgl1516		putative oxidoreductases (related to aryl-alcohol dehydrogenases)	1.50842	7.5926e-22
Cgl1518	pyrD	Dihydroorotate dehydrogenase	-1.28757	5.61724e-30
Cgl1519		Hypothetical protein	4.28218	2.22979e-09
Cgl1520		Hypothetical protein	5.85672	1.45008e-24
Cgl1521	tnp16b(ISCg16b)	Putative transposase	5.3237	4.11313e-08
Cgl1522		Hypothetical membrane protein	-1.91285	1.53805e-38
Cgl1523		Phospholipid-binding protein	-1.8561	8.72862e-35
Cgl1524	tetB	ABC-type transporter%2C ATPase component and permease component	3.017	1.42567e-84
Cgl1525	tetA	ABC-type transporter%2C ATPase component and permease component	6.34973	8.36873e-44
Cgl1526		Hypothetical protein	6.30112	2.411e-09
Cgl1528		Putative periplasmic protein kinase ArgK of G3E family protein	-3.31844	5.16339e-171
Cgl1531		putative ACR	1.3805	4.62371e-10
Cgl1532		Hypothetical protein	-1.49002	7.23874e-30
Cgl1533		Membrane protease subunits%2C stomatin/prohibitin homologs	-1.35981	1.14255e-28
Cgl1534		Membrane protein implicated in regulation of membrane protease activity	-2.05359	9.40653e-51
Cgl1535		Hypothetical protein	1.9458	1.88823e-29
Cgl1536		Hypothetical protein	3.08721	3.88927e-69
Cgl1540	acn	Aconitase A	-2.45664	9.62883e-79
Cgl1541		Transcriptional regulator	-1.41738	1.24303e-22
Cgl1542		GMP synthase - Glutamine amidotransferase domain protein	-1.1208	4.87095e-12
Cgl1543		putative nucleoside-diphosphate-sugar epimerases	-1.36445	1.1444e-24
Cgl1544		ACT domain-containing protein	1.0094	0.00273966
Cgl1547		Hypothetical protein	2.27768	6.50065e-13
Cgl1548		Hypothetical protein	-3.43468	3.37325e-184
Cgl1551		Hypothetical protein	1.51925	0.0199294
Cgl1552		Hypothetical protein	1.77848	0.00453882
Cgl1553	int	Integrase	3.39616	1.29725e-18
Cgl1555		Hypothetical protein	5.73092	4.74674e-14
Cgl1556		Hypothetical protein	8.11974	6.44983e-15
Cgl1557	tnp3a(ISCg3a)	Transposase	2.31621	5.58897e-12
Cgl1559		Putative aromatic ring hydroxylating enzyme	-2.3422	7.96605e-89
Cgl1560		NifU homologs involved in Fe-S cluster formation	-1.47426	6.65771e-26
Cgl1561	nifS2	Selenocysteine lyase	-1.80562	3.18183e-55
Cgl1562	sufC	ABC-type transporter%2C ATPase component	-1.93792	9.59333e-54
Cgl1563	sufD	putative membrane components of an uncharacterized iron-regulated ABC-type transporter SufB	-2.5386	7.07129e-95
Cgl1564	sufB	putative membrane components of an uncharacterized iron-regulated ABC-type transporter SufB	-2.69495	6.46351e-118
Cgl1565		putative transcriptional regulator	-2.61314	1.99094e-149
Cgl1566		Hypothetical membrane protein	1.95489	5.08045e-47
Cgl1567		ABC-type transporter%2C ATPase component	-1.00701	1.54785e-17
Cgl1569	ctaA	putative protein required for cytochrome oxidase assembly	-2.94768	9.5234e-132
Cgl1571		DNA or RNA helicases of superfamily II	2.64548	5.89729e-85
Cgl1572	qor	NADPH:quinone reductase-dependent oxidoreductases	1.11854	7.60619e-12
Cgl1574	tkt	Transketolase	-2.62175	1.51109e-104
Cgl1575	tal	Transaldolase	-2.74573	8.99507e-108
Cgl1576	zwf	Glucose-6-phosphate 1-dehydrogenase	-1.47495	1.31687e-37
Cgl1577	opcA	putative BCR%2C stimulates glucose-6-P dehydrogenase activity	-1.80054	1.03313e-53
Cgl1579	soxA	Hypothetical protein	3.16672	2.00264e-15
Cgl1581	soxA'	Glycine/D-amino acid oxidases (deaminating) or sarcosine oxidase	2.31523	5.27017e-25
Cgl1582	ocd	putative ornithine cyclodeaminase%2C mu-crystallin	3.27215	6.37463e-71
Cgl1583	amt	Ammonia permeases	2.67642	5.31282e-47
Cgl1584	secG	Preprotein translocase subunit	-2.24951	2.10789e-44
Cgl1585	ppc	Phosphoenolpyruvate carboxylase	-2.16685	2.18344e-71
Cgl1586	tpi	Triosephosphate isomerase	-2.65699	1.45668e-86
Cgl1587	pgk	3-phosphoglycerate kinase	-2.70658	1.2769e-95
Cgl1588	gap	Glyceraldehyde-3-phosphate dehydrogenase/erythrose-4-phosphate dehydrogenase	-2.42968	1.47479e-61
Cgl1589		putative BCR	1.41615	1.712e-16
Cgl1590		putative ACR	-1.06501	1.7405e-16
Cgl1591		putative P-loop-containing kinase	-2.03836	5.30677e-66
Cgl1592	uvrC	Nuclease subunit of the excinuclease complex	1.56051	3.62805e-39
Cgl1595	ribA	GTP cyclohydrolase II	1.33956	7.20563e-24
Cgl1596	ribC	Riboflavin synthase alpha chain	1.11892	3.01713e-07
Cgl1598	rpe	Pentose-5-phosphate-3-epimerase	-1.21661	8.67538e-15
Cgl1599	fmu	tRNA and rRNA cytosine-C5-methylases	1.47756	2.25715e-31
Cgl1602	priA	Primosomal protein N' (replication factor Y) - superfamily II helicase	3.79771	3.21766e-107
Cgl1604	dfp	Phosphopantothenoylcysteine synthetase/decarboxylase	2.17516	1.70062e-41
Cgl1605		DNA-directed RNA polymerase subunit K/omega	-2.50155	4.03195e-83
Cgl1606	gmk	Guanylate kinase	-2.33392	7.1621e-66
Cgl1607	ihf	Hypothetical protein	-1.3484	6.43501e-17
Cgl1608	pyrF	Orotidine-5'-phosphate decarboxylase	-1.06934	5.32498e-24
Cgl1609	carB	Carbamoylphosphate synthase large subunit (split gene in MJ)	-1.38975	6.31818e-35
Cgl1610	carA	Carbamoylphosphate synthase small subunit	-1.66208	1.37972e-39
Cgl1611	pyrC	Dihydroorotase	-1.08718	2.08578e-22
Cgl1613	pyrR	Pyrimidine operon attenuation protein/uracil phosphoribosyltransferase	-2.28904	1.71223e-59
Cgl1614		putative nucleoside-diphosphate sugar epimerases (SulA family)	-1.19808	4.02267e-21
Cgl1615		Hypothetical protein	-1.65796	8.39955e-32
Cgl1618	nusB	Transcription termination factor	-1.49754	1.1979e-34
Cgl1619	efp	Translation elongation factor P/translation initiation factor eIF-5A	-1.48611	2.35331e-36
Cgl1622	aroK	Shikimate kinase	1.01451	8.05231e-10
Cgl1624		Signal peptidase%2C cleaves prepilin-like proteins	4.32002	7.39683e-15
Cgl1626		ABC-type transporter%2C permease components	3.26404	3.58948e-64
Cgl1627		ABC-type transporter%2C periplasmic component	2.91559	2.41159e-30
Cgl1628		ABC-type transporter%2C ATPase component	2.04449	8.51084e-23
Cgl1631		putative endonuclease involved in recombination (possible Holliday junction resolvase in Mycoplasmas and B. subtilis)	1.01306	5.50656e-09
Cgl1632	alaS	Alanyl-tRNA synthetase	-1.50574	4.80783e-49
Cgl1633		putative ATPase related to the helicase subunit of the Holliday junction resolvase	-1.28161	2.27084e-29
Cgl1634		Hypothetical protein	-2.05771	9.58293e-80
Cgl1637		Superfamily II DNA/RNA helicases%2C SNF2 family	1.49892	4.87239e-25
Cgl1639		Hypothetical protein	1.2274	7.53922e-17
Cgl1640		Transcriptional regulator	1.33464	4.87568e-12
Cgl1641		Hypothetical protein	-1.60027	7.28895e-22
Cgl1642		Coenzyme F420-dependent N5%2CN10-methylene tetrahydromethanopterin reductase-dependent oxidoreductases	1.02313	9.10038e-12
Cgl1643		Hypothetical protein	-1.0782	0.0246944
Cgl1644		putative flavoprotein	2.50288	3.99534e-25
Cgl1645	sdaA	L-serine deaminase	2.72804	7.1621e-66
Cgl1651		Hypothetical protein	-2.25009	7.16776e-60
Cgl1652		Hypothetical membrane protein	-2.49701	5.87461e-40
Cgl1653	rel	Guanosine polyphosphate pyrophosphohydrolases/synthetases	-1.18797	1.88767e-29
Cgl1656		dipeptide-binding protein DciAE	1.69606	2.21743e-27
Cgl1658	secD	Preprotein translocase subunit SecD	1.05077	3.28334e-15
Cgl1660	ruvB	Holliday junction resolvasome helicase subunit	2.47255	3.42459e-34
Cgl1661	ruvA	Holliday junction resolvasome DNA-binding subunit	2.60246	1.39495e-19
Cgl1662	ruvC	Holliday junction resolvasome endonuclease subunit	2.03609	6.18217e-22
Cgl1663		putative ACR	-1.31401	1.35048e-23
Cgl1666		Hypothetical protein	3.19973	1.0717e-27
Cgl1667		putative glycosyltransferases	2.9181	1.37424e-62
Cgl1668		Lauroyl/myristoyl acyltransferase involved in lipid A biosynthesis	1.32026	7.43801e-20
Cgl1669	pgsA1	Phosphatidylglycerophosphate synthase	1.57112	8.05685e-13
Cgl1670		Diadenosine tetraphosphate (Ap4A) hydrolase and other HIT family hydrolases	-1.41841	6.77224e-30
Cgl1671	thrS	Threonyl-tRNA synthetase	-2.03954	2.88767e-78
Cgl1672		putative iron-dependent peroxidase	-2.41051	6.47838e-132
Cgl1673		putative BCR	-2.09373	1.13494e-46
Cgl1674		putative protein%2C of Cu resistance protein CopC	-2.02378	4.30672e-94
Cgl1675		Hypothetical protein	4.74811	2.98923e-27
Cgl1676		Hypothetical protein	5.87557	4.66203e-15
Cgl1679		Hypothetical protein	-1.8402	1.99779e-36
Cgl1681		Hypothetical protein	2.75925	1.60271e-24
Cgl1682		Hypothetical protein	4.08301	7.25609e-41
Cgl1683		Hypothetical protein	4.25496	4.08879e-11
Cgl1686		Hypothetical protein	2.64234	2.1792e-09
Cgl1687		ABC-type transporter%2C ATPase component	-1.56973	2.88507e-24
Cgl1688		ABC-type transporter%2C permease components	-1.91139	9.71034e-36
Cgl1690		Hypothetical protein	-4.16464	2.30499e-209
Cgl1691		Hypothetical protein	-2.80394	9.06024e-63
Cgl1692		Phosphopantothenoylcysteine synthetase/decarboxylase	-2.44696	3.88043e-40
Cgl1693		Hypothetical protein	-2.81328	5.01513e-84
Cgl1694		Hypothetical protein	1.23927	3.63554e-07
Cgl1696		Hypothetical protein	-3.26676	3.09413e-118
Cgl1697		Hypothetical protein	8.19615	1.39432e-11
Cgl1698		Hypothetical protein	3.47701	2.56047e-06
Cgl1699		Hypothetical protein	7.30733	2.19207e-09
Cgl1700		Hypothetical protein	2.44272	4.06062e-06
Cgl1703		Hypothetical protein	-2.30059	1.02142e-32
Cgl1705		Hypothetical protein	1.78039	1.03134e-07
Cgl1706		Hypothetical protein	-1.1877	0.0274743
Cgl1707		Hypothetical protein	1.64191	0.00952735
Cgl1708		Hypothetical protein	1.75762	6.59662e-07
Cgl1709		Hypothetical protein	-1.64763	1.24907e-11
Cgl1710		Hypothetical protein	-1.44408	1.09292e-15
Cgl1716	ppp2	putative protein-tyrosine phosphatase	1.28653	0.0242417
Cgl1718		Transcriptional regulators	-2.39082	3.07459e-70
Cgl1719		Hypothetical protein	3.39454	4.19846e-07
Cgl1721		Hypothetical protein	3.33577	0.00380478
Cgl1722		Hypothetical protein	-2.54131	1.00458e-55
Cgl1723		Hypothetical protein	1.1702	3.96154e-05
Cgl1724		Hypothetical protein	-5.84143	0
Cgl1725		Hypothetical protein	-5.11412	2.38296e-215
Cgl1726		Hypothetical protein	2.28364	5.23015e-12
Cgl1727		Hypothetical protein	2.68077	2.24818e-29
Cgl1729		Hypothetical protein	-1.88555	5.5485e-14
Cgl1733	tnp14b(ISCg14a)	Putative transposase	2.873	6.92841e-23
Cgl1734	tnp14a(ISCg14a)	Transposase	1.03277	0.000661089
Cgl1735		Hypothetical protein	8.00231	2.79821e-11
Cgl1736		Hypothetical protein	1.75726	5.47963e-14
Cgl1738		Hypothetical protein	2.91682	6.41003e-28
Cgl1742		Hypothetical membrane protein	-1.1404	4.02036e-07
Cgl1743		Superfamily II DNA/RNA helicases%2C SNF2 family	2.59456	3.15921e-32
Cgl1744		Hypothetical protein	7.47612	6.99168e-10
Cgl1745		Hypothetical protein	2.98809	0.000336419
Cgl1746		Hypothetical protein	-2.37434	4.75427e-54
Cgl1747		Hypothetical protein	2.63712	4.44751e-15
Cgl1749		Hypothetical protein	2.42248	2.04449e-12
Cgl1750		Hypothetical protein	1.73725	3.73921e-12
Cgl1753		Hypothetical protein	3.45092	5.336e-26
Cgl1754		Hypothetical protein	1.59596	6.39272e-25
Cgl1760		ATPases with chaperone activity%2C ATP-binding subunit	1.07238	6.7842e-06
Cgl1765		Superfamily I DNA and RNA helicases	1.48738	9.61349e-14
Cgl1768		Hypothetical protein	2.04628	0.000240489
Cgl1769		Hypothetical protein	2.12674	0.0411282
Cgl1772		Hypothetical protein	2.5204	5.42061e-06
Cgl1773		Hypothetical protein	1.06901	1.6393e-13
Cgl1774		Hypothetical protein	4.05387	9.26336e-09
Cgl1775		Hypothetical protein	3.7695	5.59067e-99
Cgl1776	cglIM	Site-specific DNA methylase or type II 5-cytosine methyltransferase	-1.16592	1.25904e-19
Cgl1777	cglIR	Stress-sensitive restriction system protein 1 or type II resctriction endonuclease	-1.69579	1.26199e-23
Cgl1778	cglIIR	Stress-sensitive restriction system protein 2	-1.26029	6.80285e-13
Cgl1779		Hypothetical protein	1.58997	1.79488e-17
Cgl1781		Hypothetical protein	-1.76312	6.91759e-42
Cgl1782		Hypothetical protein	-2.2489	1.17069e-38
Cgl1783		Superfamily II DNA/RNA helicases%2C SNF2 family	6.04428	9.70232e-07
Cgl1784		Hypothetical protein	1.98523	2.00404e-22
Cgl1786		Hypothetical protein	1.71392	2.60613e-15
Cgl1787		Hypothetical protein	3.58956	4.34311e-26
Cgl1788		Hypothetical membrane protein	2.9747	1.4284e-26
Cgl1789		Hypothetical protein	4.43194	3.4747e-65
Cgl1790		ATPases with chaperone activity%2C ATP-binding subunit	3.12315	3.53798e-28
Cgl1791		Hypothetical membrane protein	7.71224	1.97699e-10
Cgl1792		Hypothetical membrane protein	4.67034	6.23187e-43
Cgl1793		Hypothetical protein	5.31025	6.41615e-28
Cgl1794		Hypothetical protein	3.36407	3.45799e-35
Cgl1795		Hypothetical protein	5.60135	5.67049e-73
Cgl1796		Hypothetical protein	3.37926	1.99995e-15
Cgl1797		Hypothetical protein	3.17186	3.52088e-33
Cgl1798		Hypothetical membrane protein	2.89614	8.84726e-16
Cgl1799		Hypothetical protein	2.05803	1.04965e-10
Cgl1800		Hypothetical protein	5.33688	1.54704e-25
Cgl1801		Hypothetical membrane protein	3.58504	9.72427e-37
Cgl1802		Hypothetical protein	4.98027	8.59335e-19
Cgl1803		Hypothetical membrane protein	7.60884	4.35121e-10
Cgl1805		Hypothetical protein	-2.6163	3.00455e-62
Cgl1806		Hypothetical protein	-2.60282	2.52097e-96
Cgl1807		Hypothetical protein	1.16041	0.000154724
Cgl1809		Hypothetical protein	-1.55473	9.02643e-17
Cgl1812		Hypothetical membrane protein	3.15395	1.2152e-87
Cgl1813		Hypothetical protein	-1.74252	2.14478e-25
Cgl1814		Hypothetical protein	-2.13382	1.11827e-58
Cgl1816		Hypothetical protein	-1.73092	3.57835e-15
Cgl1817		Hypothetical protein	-1.41837	4.79801e-27
Cgl1818		Hypothetical protein	-2.97653	1.60829e-64
Cgl1819		Hypothetical protein	-1.67576	2.23725e-19
Cgl1820		putative transcriptional regulators	-2.24083	4.24202e-40
Cgl1823		Periplasmic serine proteases (ClpP class)	-2.17303	2.33826e-48
Cgl1824		Hypothetical protein	-2.019	3.83493e-32
Cgl1826		Hypothetical protein	-3.05057	9.92537e-107
Cgl1827		Hypothetical protein	3.73205	2.05792e-24
Cgl1828		Hypothetical protein	7.05145	1.95264e-11
Cgl1829		Hypothetical protein	3.1467	0.000979788
Cgl1830		Hypothetical protein	-2.06003	2.17285e-34
Cgl1831		Hypothetical protein	-3.11101	5.28924e-148
Cgl1832		Hypothetical membrane protein	-2.46565	1.22383e-64
Cgl1833		Hypothetical membrane protein	-2.25711	8.67109e-24
Cgl1834		Hypothetical membrane protein	-1.1572	4.38703e-06
Cgl1837		Hypothetical protein	1.71619	1.27302e-09
Cgl1838		Hypothetical protein	1.15207	0.00218428
Cgl1840	psp3	Hypothetical protein	-2.47184	1.55192e-78
Cgl1841		Hypothetical protein	1.45423	1.1658e-18
Cgl1843		Topoisomerase IA	4.75088	7.5102e-58
Cgl1844		Hypothetical protein	3.19914	7.45435e-31
Cgl1845		putative low-complexity proteins	1.36731	6.09746e-09
Cgl1846		Hypothetical protein	3.10843	9.82254e-35
Cgl1848	psp1	Hypothetical protein	-1.69847	3.37595e-10
Cgl1889		Hypothetical protein	1.57187	1.51408e-10
Cgl1891	int2'	Hypothetical protein	5.80018	5.20789e-14
Cgl1892		Di- and tricarboxylate transporters	6.17751	5.76746e-09
Cgl1893		Glycerate kinase	7.15981	7.56515e-12
Cgl1896	ribD	Pyrimidine reductase%2C riboflavin biosynthesis	1.29878	1.78924e-16
Cgl1897		Hypothetical membrane protein	-2.03474	4.17428e-75
Cgl1899		putative ACR	-2.64454	2.75801e-76
Cgl1900		Hypothetical protein	-1.55448	8.48426e-39
Cgl1901	rnd	Ribonuclease D	-1.7728	2.71282e-55
Cgl1902	dxs	Deoxyxylulose-5-phosphate synthase	-1.31544	4.69664e-33
Cgl1906		Hypothetical membrane protein	1.06678	1.21322e-10
Cgl1907		Hypothetical protein	1.02582	0.000355807
Cgl1908		Hypothetical protein	-1.88024	1.83716e-35
Cgl1910	ppgK	Transcriptional regulators	-1.59224	1.23764e-40
Cgl1911	sigA	DNA-directed RNA polymerase sigma subunits (sigma70/sigma32) (SigA)	-1.43696	1.46707e-34
Cgl1912		putative membrane protein	-1.43162	2.81629e-24
Cgl1913		Hypothetical membrane protein	-2.29601	2.08985e-32
Cgl1915		Hypothetical membrane protein	1.28082	1.21512e-06
Cgl1916		Hypothetical protein	-1.02551	0.00028977
Cgl1917		putative rRNA or tRNA methylase	1.66066	3.76815e-40
Cgl1918		D-Tyr-tRNAtyr deacylase	1.31732	6.37305e-10
Cgl1919	sigB	DNA-directed RNA polymerase sigma subunits (sigma70/sigma32) (SigB)	-2.77065	6.09168e-171
Cgl1920	dtxR	Mn-dependent transcriptional regulator	-2.25656	4.14766e-75
Cgl1922		Hypothetical protein	5.99983	3.93466e-36
Cgl1923		Hypothetical protein	-1.02294	9.83653e-16
Cgl1925	oxyR	Transcriptional regulator	-1.02326	8.22226e-17
Cgl1929		Hypothetical protein	2.39692	5.27455e-13
Cgl1933	ptsI	Phosphoenolpyruvate-protein kinase (PTS system EI component in bacteria)	-2.43332	4.6803e-97
Cgl1934		Transcriptional regulators of sugar metabolism	-2.11112	5.52717e-35
Cgl1935	pfkB	Fructose-1-phosphate kinase-6-phosphate kinase (PfkB)	-1.52004	5.58868e-25
Cgl1936	ptsF	Phosphotransferase system%2C fructose-specific IIC component	-1.57467	1.97102e-43
Cgl1937	ptsH	Hypothetical protein	-2.33812	1.2436e-58
Cgl1938		Hypothetical protein	-1.044	7.2086e-13
Cgl1941		Hypothetical protein	-1.18985	4.91109e-22
Cgl1942		Hypothetical protein	-1.91185	1.91804e-59
Cgl1945		Hypothetical protein	2.85802	1.19651e-54
Cgl1948		Hypothetical membrane protein	-1.36622	8.97129e-32
Cgl1950	gluA	ABC-type transporter%2C ATPase component (glutamate)	-3.96941	3.17126e-192
Cgl1951	gluB	ABC-type transporter%2C periplasmic component (glutamate)	-3.59024	7.75207e-241
Cgl1952	gluC	ABC-type transporter%2C permease components (glutamate)	-2.6376	4.73925e-108
Cgl1953	gluD	ABC-type transporter%2C permease components (glutamate)	-2.29944	1.86679e-78
Cgl1954	recX	putative BCR	2.15178	5.34682e-29
Cgl1955	recA	RecA/RadA recombinase	-1.37479	1.2725e-23
Cgl1956		Hypothetical protein	1.79138	1.46849e-06
Cgl1957		Hypothetical protein	3.51245	0.000151975
Cgl1958		Hypothetical membrane protein	2.27173	2.44607e-15
Cgl1960		ABC-type transporter%2C permease components	4.17438	2.30025e-40
Cgl1961		Phage shock protein A (IM30)%2C suppresses sigma54-dependent transcription	-1.66	8.3498e-44
Cgl1962		putative transcriptional regulators	-1.87049	7.65307e-39
Cgl1963		putative protein (competence- and mitomycin-induced)	2.75372	2.35143e-45
Cgl1965		Hypothetical protein	-1.3168	1.06033e-11
Cgl1968	ftsK	DNA segregation ATPase FtsK/SpoIIIE	-1.42672	1.4609e-47
Cgl1969		Hypothetical protein	1.02339	1.48322e-06
Cgl1970		putative hydrolase of the metallo-beta-lactamase superfamily protein	-1.5947	4.0923e-35
Cgl1971	dapA	Dihydrodipicolinate synthase/N-acetylneuraminate lyase	-1.92152	1.66513e-62
Cgl1972		putative alternative thymidylate synthase or 2%2C3-dihydrodipicolinate N-C6-lyase	-1.08793	2.22792e-10
Cgl1973	dapB	Dihydrodipicolinate reductase	-1.43854	5.88176e-34
Cgl1974		Hypothetical protein	-2.13275	7.75209e-65
Cgl1975	gpsI	Polyribonucleotide nucleotidyltransferase (polynucleotide phosphorylase)	-1.90282	1.93013e-62
Cgl1976	rpsO	Ribosomal protein S15P/S13E	-3.25718	3.90748e-98
Cgl1977	iunH2	Inosine-uridine nucleoside N-ribohydrolase	-1.2239	3.65871e-20
Cgl1980	pptA	Phosphopantetheinyl transferase component of siderophore synthetase	1.22952	3.58668e-07
Cgl1981		Hypothetical protein	1.82474	6.75549e-11
Cgl1982	dinF	Na+-driven multidrug efflux pump	3.64049	3.48277e-40
Cgl1983		Exopolyphosphatase-related proteins	-1.13502	1.53856e-16
Cgl1984	rbfA	Ribosome-binding factor A	-1.38645	2.14877e-24
Cgl1985	infB	Translation initiation factor 2 (GTPase)	-1.91743	9.40289e-60
Cgl1986		putative nucleic-acid-binding protein implicated in transcription termination	-1.91756	6.27085e-60
Cgl1987	nusA	Transcription terminator	-1.23957	2.51406e-30
Cgl1988		Hypothetical protein	2.03028	6.56072e-47
Cgl1990		ABC-type transporter%2C periplasmic component	-1.50252	1.10366e-27
Cgl1995		putative BCR	1.68043	3.11179e-27
Cgl1996		Mg-chelatase subunit ChlD	3.89587	1.01704e-68
Cgl1997		Mg-chelatase subunit ChlI	2.05765	3.1123e-42
Cgl1998	cobA	Uroporphyrinogen-III methylase	2.82356	1.10594e-34
Cgl2001	mqo	putative dehydrogenase or malate:quinone oxidoreductase%2C malate dehydrogenase [acceptor]	-2.35416	1.49095e-105
Cgl2002		Hypothetical protein	-2.38748	4.8831e-71
Cgl2003	gor	Dihydrolipoamide dehydrogenase/glutathione oxidoreductase	-1.142	5.48031e-23
Cgl2004		Hypothetical membrane protein	-3.27882	1.58351e-135
Cgl2005		Hypothetical membrane protein	-3.15313	8.54645e-137
Cgl2007	map2	Methionine aminopeptidase	-1.12125	4.55744e-16
Cgl2009		Two-component system%2C response regulators consisting of a CheY-like receiver domain and a HTH DNA-binding domain	3.23509	4.22781e-40
Cgl2010		Two-component system%2C sensory transduction histidine kinases	3.70557	1.11513e-61
Cgl2011		ABC-type transporter%2C permease components	4.37912	2.74791e-60
Cgl2012		ABC-type transporter%2C ATPase component	3.089	8.02086e-49
Cgl2014		Essential bacterial protein%2C involved in density-dependent regulation of peptidoglycan biosynthesis	-1.67508	3.80866e-38
Cgl2016	dxr	1-deoxy-D-xylulose 5-phosphate reductoisomerase	2.1849	2.08267e-48
Cgl2017		Hypothetical membrane protein	-2.80746	8.19073e-87
Cgl2018		ABC-type transporter%2C permease components	3.43159	8.01142e-44
Cgl2019		ABC-type transporter%2C ATPase component	3.71545	4.27355e-23
Cgl2021		Hypothetical membrane protein	-1.57205	2.53134e-24
Cgl2023	frr	Ribosome recycling factor	-2.24466	2.35555e-57
Cgl2024	pyrH	Uridylate kinase	-1.5679	6.8762e-36
Cgl2025	tsf	Translation elongation factor Ts	-2.53449	1.18073e-113
Cgl2026	rpsB	Ribosomal protein S2	-3.24403	7.19724e-135
Cgl2027		Membrane proteins related to metalloendopeptidases	4.21818	3.87844e-15
Cgl2028	xerC	Integrase	2.70296	3.76907e-20
Cgl2029		putative Rossmann-fold nucleotide-binding protein involved in DNA uptake	6.90933	1.4497e-20
Cgl2030		putative ATPase with chaperone activity	5.60259	7.52633e-40
Cgl2031		putative endonuclease distantly related to archaeal Holliday junction resolvase	5.53456	2.44263e-07
Cgl2032		Hypothetical protein	-2.35713	9.73998e-40
Cgl2035		ABC-type Fe3+-siderophores transport systems%2C periplasmic components	3.72786	4.08896e-51
Cgl2037	rplS	Ribosomal protein L19	-2.01018	1.17453e-58
Cgl2038	thiE	Thiamine monophosphate synthase	1.62041	1.02739e-24
Cgl2040	thiS	Sulfur transfer protein involved in thiamine biosynthesis	-2.32485	9.5934e-46
Cgl2042	thiF	Dinucleotide-utilizing enzymes involved in molybdopterin and thiamine biosynthesis family 2	-1.39926	8.00499e-42
Cgl2044		Transcriptional regulators	5.83043	1.54245e-24
Cgl2045		Di- and tricarboxylate transporters	3.70465	1.71331e-36
Cgl2046	pcaB2	Adenylosuccinate lyase	2.54153	3.64021e-34
Cgl2053		putative ACR%2C double-stranded beta-helix domain	1.33349	4.77118e-10
Cgl2054	rpsP	Ribosomal protein S16	-1.91772	4.43722e-65
Cgl2055		Ankyrin repeat proteins	-1.13876	4.25513e-19
Cgl2057		ABC-type transporter%2C ATPase component	2.48435	8.36457e-16
Cgl2058	srp	Signal recognition particle GTPase	-1.59655	9.15399e-47
Cgl2059	glnD	UTP:GlnB (protein PII) uridylyltransferase	2.36822	6.89054e-81
Cgl2061	amtB	Ammonia permeases	3.52082	4.85589e-73
Cgl2065	smc	Chromosome segregation ATPases	2.76464	2.28691e-109
Cgl2066		Acylphosphatases	6.2573	6.11897e-07
Cgl2067		Hypothetical protein	4.04019	7.15611e-66
Cgl2069		putative permeases	4.39668	9.73085e-12
Cgl2071		Hypothetical protein	2.71297	8.83727e-07
Cgl2072		Co/Zn/Cd efflux system component	1.56574	3.29227e-15
Cgl2074	rnc	dsRNA-specific ribonuclease	-1.56545	1.11997e-32
Cgl2075		Hypothetical protein	-2.10451	1.56457e-86
Cgl2076		Hypothetical protein	-1.1318	3.92901e-21
Cgl2077		ABC-type transporter%2C ATPase component and permease component	1.68909	1.20686e-35
Cgl2079	gdh	Glutamate dehydrogenase/leucine dehydrogenase	-1.06848	9.74597e-19
Cgl2081		Hypothetical protein	-1.50076	1.5558e-28
Cgl2082		Hypothetical protein	-2.12002	1.08806e-82
Cgl2084		Carbohydrate phosphorylase	9.14389	2.56068e-14
Cgl2086		Hypothetical membrane protein	3.52167	2.03624e-09
Cgl2087	glgP2	Glucan phosphorylase	3.96443	3.68233e-94
Cgl2089	pyk	Pyruvate kinase	-2.26715	3.00715e-71
Cgl2091		Indole-3-glycerol phosphate synthase	-1.82307	5.69265e-39
Cgl2095	impA	Archaeal fructose-1%2C6-bisphosphatase of inositol monophosphatase family	-1.9846	1.24007e-52
Cgl2097	hisH	Glutamine amidotransferase	1.76458	1.27836e-12
Cgl2100	hisB	Imidazoleglycerol-phosphate dehydratase	-2.46531	1.53603e-106
Cgl2101	hisC	Histidinol-phosphate aminotransferase/Tyrosine aminotransferase	-1.93052	8.77227e-48
Cgl2102	hisD	Histidinol dehydrogenase	-1.59066	1.04536e-53
Cgl2103		Hypothetical protein	-2.08155	2.65094e-87
Cgl2105		Hypothetical protein	-1.74412	2.43906e-32
Cgl2109	gip	Hydroxypyruvate isomerase	6.54041	4.72764e-39
Cgl2110	idhA3	putative dehydrogenases	6.85469	2.05579e-38
Cgl2111		Transcriptional regulators	7.93023	2.59193e-14
Cgl2112		ABC-type transporter%2C ATPase component	5.09926	4.21917e-56
Cgl2113		ABC-type transporter%2C permease components	1.98254	2.24992e-25
Cgl2114		ABC-type transporter%2C periplasmic component	-2.80023	2.35055e-122
Cgl2115		putative transcriptional regulators	-2.38035	5.26442e-59
Cgl2118	treY	Maltooligosyl trehalose synthase	-1.23823	4.14404e-34
Cgl2119		putative BCR	-2.02478	8.79525e-54
Cgl2120		Hypothetical protein	1.49747	8.26643e-05
Cgl2121		Hypothetical protein	1.25615	6.09445e-11
Cgl2122		Coenzyme F420-dependent N5%2CN10-methylene tetrahydromethanopterin reductase-dependent oxidoreductases	2.00607	3.55861e-26
Cgl2125	treZ	1%2C4-alpha-glucan branching enzyme	-1.7446	6.24014e-47
Cgl2126		putative ACR	1.60319	1.14396e-11
Cgl2127	ilvA	Threonine dehydratase	1.18481	1.4193e-15
Cgl2128		Hypothetical membrane protein	-1.68035	1.29807e-28
Cgl2129		Methionine synthase II (cobalamin-independent)	-2.25743	1.38981e-82
Cgl2130	dnaE1	DNA polymerase III alpha subunit	-1.07014	1.87504e-23
Cgl2132		Hypothetical protein	-2.07037	9.52157e-33
Cgl2134		Dehydrogenases with different specificities (related to short-chain alcohol dehydrogenases)	-2.31064	9.24532e-89
Cgl2136		Cysteine synthase	2.07601	1.3934e-12
Cgl2137		Hypothetical protein	1.73517	4.30867e-15
Cgl2141		ABC-type transporter%2C duplicated ATPase component	1.05266	1.06486e-17
Cgl2142		Hypothetical protein	-1.68959	4.45873e-47
Cgl2145		Permeases of the drug/metabolite transporter (DMT) superfamily protein	4.40639	2.17153e-74
Cgl2146		putative transcriptional regulators	6.72743	1.05916e-09
Cgl2147		Hypothetical protein	4.47258	1.43774e-25
Cgl2149		Hypothetical membrane protein	-2.01064	1.66103e-14
Cgl2150		Cell division initiation protein	-1.89976	2.25012e-59
Cgl2151		Hypothetical membrane protein	-2.10546	5.07761e-53
Cgl2152		putative BCR	-2.19585	1.51722e-78
Cgl2169		Hypothetical protein	4.80634	9.21366e-25
Cgl2174		Hypothetical protein	-1.69945	7.81073e-30
Cgl2175	pknL	Serine/threonine protein kinases	1.53935	9.34376e-34
Cgl2176		Hypothetical membrane protein	1.53676	6.74762e-28
Cgl2180		Hypothetical membrane protein	-1.71487	1.70615e-67
Cgl2183		Hypothetical membrane protein	-1.49075	2.96533e-24
Cgl2184	plsC	1-acyl-sn-glycerol-3-phosphate acyltransferase	-2.50626	5.03707e-77
Cgl2185	glk	glucose kinase	2.30766	3.49168e-40
Cgl2187		Cell wall-associated hydrolases (invasion-associated proteins)	1.56148	9.99888e-15
Cgl2189	qcrB	Cytochrome b subunit of the bc complex	-3.56425	4.09936e-165
Cgl2190	qcrA1	Rieske Fe-S protein	-3.33851	2.90532e-151
Cgl2191	qcrC	Cytochrome c%2C mono- and diheme variants	-3.16212	4.57661e-162
Cgl2192	ctaE	Heme/copper-type cytochrome/quinol oxidase%2C subunit 3	-2.77427	5.29205e-110
Cgl2193		Hypothetical protein	3.66542	3.45988e-08
Cgl2194		Hypothetical membrane protein	-2.7913	2.27109e-124
Cgl2195	ctaC	Heme/copper-type cytochrome/quinol oxidases%2C subunit 2	-2.97772	1.917e-150
Cgl2197		putative ACR	-1.6086	4.59306e-26
Cgl2199	cobU	Adenosyl cobinamide kinase/adenosyl cobinamide phosphate guanylyltransferase	3.20167	5.85119e-32
Cgl2201	cobS	Cobalamin-5-phosphate synthase	1.72885	8.43737e-28
Cgl2202		Hypothetical protein	3.31468	4.85584e-19
Cgl2203		Short-chain dehydrogenases of various substrate specificities	-1.75969	9.37163e-45
Cgl2205	pepB	Leucyl aminopeptidase	-1.10151	1.09193e-24
Cgl2207	sucB	Dihydrolipoamide acyltransferases	-2.47085	1.4446e-80
Cgl2208	lipB	Lipoate-protein ligase B	1	1.59686e-08
Cgl2210		Hypothetical membrane protein	-1.50155	7.20122e-40
Cgl2211		putative permease	-3.47856	4.6866e-295
Cgl2214	glnA	Glutamine synthase	-2.25339	8.30842e-61
Cgl2216		putative ACR%2C double-stranded beta-helix domain	2.54112	1.99295e-28
Cgl2217		NTP pyrophosphohydrolases including oxidative damage repair enzymes	1.9041	4.94132e-24
Cgl2220	thrC	Threonine synthase	-1.2943	1.95374e-30
Cgl2221		Hypothetical protein	1.13804	0.00262959
Cgl2223		Permeases of the major facilitator superfamily protein	5.1319	9.44415e-24
Cgl2225		Hypothetical membrane protein	3.39921	3.0353e-60
Cgl2229	glnA2	Glutamine synthase	-1.35116	3.65333e-31
Cgl2230		Hypothetical protein	2.65498	1.99625e-17
Cgl2232		Hypothetical protein	3.16873	6.92624e-08
Cgl2233		Galactokinase	2.24838	5.44239e-48
Cgl2237		Zn-ribbon protein%2C possibly nucleic acid-binding	-1.11419	8.50806e-20
Cgl2239	pgp2	putative phosphatases	-1.35826	1.45898e-24
Cgl2240	ptpA	Protein-tyrosine-phosphatase	-2.09573	6.53145e-62
Cgl2241		putative ACR	-2.30941	5.32874e-101
Cgl2243		Hypothetical protein	3.86664	1.28408e-10
Cgl2246		Hypothetical protein	-2.46868	1.88716e-99
Cgl2248	aceE	Pyruvate dehydrogenase%2C decarboxylase component	-2.821	2.88082e-100
Cgl2249		ABC-type transporter%2C ATPase component	-1.04553	7.53488e-19
Cgl2250		ABC-type transporter%2C permease components	-1.68883	1.69014e-49
Cgl2251		putative BCR	-2.48071	9.49402e-81
Cgl2252		Hypothetical protein	-1.28472	8.73953e-35
Cgl2255	acpM	Acyl carrier protein	-1.23556	1.42809e-14
Cgl2256	nagD	putative sugar phosphatases of the HAD superfamily protein	-2.82346	1.47153e-114
Cgl2257		Hypothetical protein	-2.53271	4.18832e-104
Cgl2258		Hypothetical protein	-1.36074	6.03852e-17
Cgl2259		Beta-lactamase class C and other penicillin binding proteins	1.24039	2.92448e-10
Cgl2260		Hypothetical protein	1.13324	1.85666e-07
Cgl2261		Hypothetical protein	1.3241	3.42471e-16
Cgl2263		Hypothetical protein	4.70437	1.45021e-07
Cgl2264		Hypothetical protein	2.65204	8.98046e-14
Cgl2265	phoD	Phosphodiesterase/alkaline phosphatase D	4.15613	6.35028e-94
Cgl2267		Hypothetical protein	-1.4923	3.66827e-36
Cgl2269		Hypothetical protein	-1.62259	3.82945e-20
Cgl2270		Hypothetical protein	4.8376	5.34401e-08
Cgl2271	glmS	Glucosamine 6-phosphate synthetase%2C contains amidotransferase and phosphosugar isomerase domains	-1.37313	9.87703e-36
Cgl2273	dgt	dGTP triphosphohydrolase	1.92626	5.8946e-35
Cgl2274		putative ACR	1.06157	2.45421e-08
Cgl2275		Chromosome segregation ATPases	-1.21256	2.0375e-30
Cgl2278	glyS	Glycyl-tRNA synthetase%2C class II	-1.73167	3.62632e-60
Cgl2279		putative transcriptional regulators	-3.48987	1.33219e-154
Cgl2280	fur	Fe2+/Zn2+ uptake regulation proteins	-2.49341	6.98324e-76
Cgl2285		GTPases	-1.19881	6.16191e-18
Cgl2287		putative metal-dependent hydrolase	-1.1849	1.42248e-21
Cgl2288	phoH2	Phosphate starvation-inducible protein PhoH%2C predicted ATPase	-1.09264	2.03066e-23
Cgl2292	hemN	Coproporphyrinogen III oxidase oxidoreductases	2.46126	8.69405e-74
Cgl2293		Hypothetical protein	-1.95158	3.67007e-53
Cgl2296	fadD15	Long-chain acyl-CoA synthetases (AMP-forming)	-1.06113	2.34189e-17
Cgl2297	malQ	4-alpha-glucanotransferase	-2.62366	1.71696e-112
Cgl2298		ABC-type transporter%2C ATPase component and permease component	-1.11692	1.43341e-28
Cgl2299		Hypothetical protein	4.80205	6.06515e-08
Cgl2300		Hypothetical protein	-1.67673	2.03364e-19
Cgl2302		Carboxylesterase type B	1.7034	2.22079e-32
Cgl2303	treS	Glycosidases	-1.09941	9.07163e-25
Cgl2305	idi	Isopentenyldiphosphate isomerase	3.70675	1.60515e-39
Cgl2306		Hypothetical protein	7.9049	5.34885e-51
Cgl2307		Hypothetical protein	1.46649	1.64692e-11
Cgl2308		Hypothetical protein	-1.08407	9.02674e-15
Cgl2309	aecD	PLP-dependent aminotransferase and cystathionine beta-lyase	-1.87312	5.07852e-59
Cgl2312	ectP	Choline-glycine betaine transporter and EctP protein	-1.94277	2.45896e-52
Cgl2313		Hypothetical membrane protein	1.50672	1.51329e-13
Cgl2315	glcD	FAD/FMN-containing dehydrogenases	1.60561	7.41705e-41
Cgl2317		Hypothetical membrane protein	2.53471	3.65697e-05
Cgl2318		Integral membrane protein%2C possible transporter	2.14301	5.28777e-21
Cgl2319		Hypothetical membrane protein	5.72213	3.44609e-38
Cgl2320		ABC-type transporter%2C periplasmic component	3.1573	8.08783e-83
Cgl2322		ABC-type transporter%2C permease components	1.82682	2.69765e-33
Cgl2327		putative Na+-dependent transporter	3.7617	1.73396e-13
Cgl2329	aceB	Malate synthase	1.20142	6.79037e-13
Cgl2331	aceA	Isocitrate lyase	1.05551	0.00140298
Cgl2332	thiX	Thiamine biosynthesis protein x	-2.49872	1.17123e-94
Cgl2333		Hypothetical protein	1.47434	4.50783e-18
Cgl2334	lcoP	Choline-glycine betaine transporter	-1.44685	2.23673e-36
Cgl2335		Hypothetical protein	1.56768	1.14251e-19
Cgl2337		Hypothetical protein	2.05231	6.81256e-26
Cgl2338	dctM	Integral membrane protein%2C possible transporter	5.35379	7.68757e-53
Cgl2339	dctX	putative BCR	5.12553	6.42679e-09
Cgl2340	dctP	Dicarboxylate-binding periplasmic protein	7.2258	2.46627e-09
Cgl2342		Hypothetical protein	-1.29507	4.23502e-27
Cgl2343	rpsT	Ribosomal protein S20	-2.88681	3.99501e-122
Cgl2346		DNA polymerase III delta subunit	1.7599	1.9109e-22
Cgl2347		putative multitransmembrane%2C metal-binding protein	4.8868	1.68255e-47
Cgl2348		DNA uptake protein-binding proteins	3.26682	1.90385e-37
Cgl2350		Phosphoglycerate mutase/fructose-2%2C6-bisphosphatase	1.80385	3.04826e-27
Cgl2351		putative ACR ( of plant Iojap proteins)	-2.40752	7.47703e-68
Cgl2353		Hypothetical protein	-1.10779	1.41275e-11
Cgl2354	proA	Gamma-glutamyl phosphate reductase	-1.92813	1.96899e-70
Cgl2359	dkgA	Aldo/keto reductases%2C related to diketogulonate reductase	5.10139	2.47645e-06
Cgl2360		Hypothetical protein	-1.6413	4.9957e-32
Cgl2362	rpmA	Ribosomal protein L27	-1.33978	5.26525e-27
Cgl2363	rplU	Ribosomal protein L21	-2.23538	1.45924e-56
Cgl2367	tnp1d(ISCg1d)	Transposase	1.73723	3.50363e-12
Cgl2368		Pirin-related protein	1.5004	6.61035e-08
Cgl2369		putative ACR	2.04754	3.38422e-12
Cgl2370	ndk	Nucleoside diphosphate kinase	-1.55271	1.62566e-46
Cgl2371		Hypothetical membrane protein	2.64735	2.70485e-13
Cgl2373		Hypothetical protein	1.58577	1.42172e-08
Cgl2374		Hypothetical membrane protein	-2.24767	6.22039e-61
Cgl2377		ABC-type dipeptide/oligopeptide/nickel transport systems%2C periplasmic components	2.84066	4.91218e-51
Cgl2379		putative Rossmann fold nucleotide-binding protein	-1.94233	3.54086e-43
Cgl2380	mdh	Malate/lactate dehydrogenases	-1.95803	3.94188e-72
Cgl2381		Transcriptional regulator	-2.39081	3.9318e-50
Cgl2382		putative transcriptional regulators	1.08486	2.32986e-07
Cgl2383	vanA	Ferredoxin subunits of nitrite reductase and ring-hydroxylating dioxygenases	6.84491	9.07163e-25
Cgl2384	vanB	Flavodoxin reductases (ferredoxin-NADPH reductases) family 1	-1.83073	1.29805e-43
Cgl2387	clpX	ATP-dependent protease Clp%2C ATPase subunit	-1.43666	2.07543e-31
Cgl2389	scoB	Acyl-CoA:acetate CoA transferase beta subunit	1.18464	4.51103e-10
Cgl2390	scoA	Acyl-CoA:acetate CoA transferase alpha subunit	3.09673	4.34712e-54
Cgl2392	pcaF	Acetyl-CoA acetyltransferases	2.20161	7.85968e-55
Cgl2393	pcaL	putative hydrolases or acyltransferases (alpha/beta hydrolase superfamily)	3.36651	1.0376e-59
Cgl2394		DNA-binding HTH domains	1.5011	1.57554e-32
Cgl2395	pcaI	putative ACR%2C of gamma-carboxymuconolactone decarboxylase subunit	3.71511	2.75712e-36
Cgl2396	pcaB1	Adenylosuccinate lyase	4.28644	1.91779e-102
Cgl2397	pcaG	Protocatechuate 3%2C4-dioxygenase beta subunit	2.2895	1.3821e-29
Cgl2398	pcaH	Protocatechuate 3%2C4-dioxygenase beta subunit	2.77455	4.2894e-39
Cgl2399		Hypothetical protein	4.94961	1.30273e-56
Cgl2401	catB	O-succinylbenzoate synthase	1.52133	5.30613e-33
Cgl2402	catA1	Protocatechuate 3%2C4-dioxygenase beta subunit	2.10386	3.84939e-29
Cgl2404	benA	Ferredoxin subunits of nitrite reductase and ring-hydroxylating dioxygenases	8.4062	4.24535e-23
Cgl2405	benB	Hypothetical protein	7.08768	1.17052e-11
Cgl2406	benC	2-polyprenylphenol hydroxylase oxidoreductases	6.0684	4.07359e-65
Cgl2407	benD	Dehydrogenases with different specificities (related to short-chain alcohol dehydrogenases)	5.8792	1.23173e-34
Cgl2409	benK1	Permeases of the major facilitator superfamily protein	3.12265	7.579e-80
Cgl2410	benE	putative protein involved in benzoate metabolism	4.7217	1.08306e-62
Cgl2411	clpP2	Protease subunit of ATP-dependent Clp proteases	-1.42185	2.5843e-30
Cgl2412	clpP1	Protease subunit of ATP-dependent Clp proteases	-1.46693	1.08823e-26
Cgl2414	tig	FKBP-type peptidyl-prolyl cis-trans isomerase (trigger factor)	-1.20084	2.60515e-30
Cgl2415		Hypothetical protein	1.37449	0.00429344
Cgl2417		Hypothetical membrane protein	1.61808	0.0113465
Cgl2419	tnp12a(ISCg12a)	Hypothetical protein	8.27676	7.12428e-12
Cgl2421		Hypothetical protein	3.6086	7.7452e-25
Cgl2424		putative membrane protein	4.27387	7.36789e-31
Cgl2426	pepN	Aminopeptidase N	-1.50572	6.96791e-35
Cgl2430		Hypothetical protein	-1.40729	2.34795e-14
Cgl2431		Phytoene dehydrogenase	6.98557	2.40022e-11
Cgl2432		Phytoene dehydrogenase	1.62165	2.43906e-32
Cgl2433	crtB	Phytoene/squalene synthetase	3.16993	2.72088e-49
Cgl2434		Permeases of the major facilitator superfamily protein	3.76478	5.05542e-61
Cgl2440		Hypothetical protein	1.50719	1.75061e-42
Cgl2442		Hypothetical protein	2.2075	1.68222e-44
Cgl2443		putative membrane-associated protein	1.03751	2.71541e-10
Cgl2445		Transcriptional regulator	-1.79093	4.19853e-52
Cgl2446	metB	Cystathionine beta-lyases/cystathionine gamma-synthases	-1.79737	2.48507e-43
Cgl2447		ABC-type transporter%2C ATPase component	3.27245	1.88218e-55
Cgl2448	glbO	Hemoglobin-like proteins	1.06591	1.4931e-10
Cgl2450		Hypothetical protein	3.52904	6.21057e-80
Cgl2451		putative thioesterase	1.41684	6.86718e-11
Cgl2452		Hypothetical protein	5.39657	4.08621e-29
Cgl2454		ABC-type transporter%2C duplicated ATPase component	-1.7645	1.17803e-46
Cgl2455		Single-stranded DNA-binding protein	4.48824	3.74484e-16
Cgl2457	phoB	Alkaline phosphatase	5.04183	2.65351e-53
Cgl2459		ABC-type transporter%2C permease components	-2.81242	1.03216e-99
Cgl2460		ABC-type transporter%2C permease components	-2.84259	2.89676e-85
Cgl2461	amyE	ABC-type transporter%2C periplasmic component	-2.32456	1.86004e-92
Cgl2462		Hypothetical protein	-2.79747	2.60103e-108
Cgl2463	msiK1	ABC-type transporter%2C ATPase component	-2.66662	5.11695e-98
Cgl2464	int3	Hypothetical protein	6.6413	8.28604e-32
Cgl2465		Glycosyltransferases involved in cell wall biogenesis	6.48155	4.03516e-30
Cgl2466		Hypothetical membrane protein	4.68398	8.026e-21
Cgl2467	dhaS	NAD-dependent aldehyde dehydrogenases	5.02707	1.03331e-39
Cgl2468		NCAIR mutase (PurE)-related proteins	5.42136	1.16021e-39
Cgl2474		Hypothetical protein	4.40078	1.13082e-117
Cgl2475	lppS	Hypothetical protein	-1.62451	6.6039e-34
Cgl2476		Hypothetical protein	1.53025	1.19527e-08
Cgl2477		Hypothetical protein	2.66425	0.000520714
Cgl2479	tnp1b(ISCg1b)	Transposase	4.05197	1.40921e-08
Cgl2480		Hypothetical membrane protein	6.74723	3.47298e-08
Cgl2484	uxaC	Glucuronate isomerase	1.73735	3.44843e-27
Cgl2485	gntV	Gluconate kinase	1.01198	4.02494e-10
Cgl2486		Hypothetical protein	4.0336	1.67236e-63
Cgl2488		Hypothetical protein	-1.59607	6.33933e-43
Cgl2489	bcp	Peroxiredoxin	-1.83824	9.43626e-51
Cgl2491	ppt1	Phosphopantetheinyl transferase (holo-ACP synthase)	4.2436	1.07066e-47
Cgl2492		Permeases of the major facilitator superfamily protein	2.83419	1.89581e-58
Cgl2493		Hypothetical membrane protein	2.6851	4.95063e-13
Cgl2495	fas-IA	3-oxoacyl-(acyl-carrier-protein) synthase	-1.50966	1.56159e-47
Cgl2496		Regulator of polyketide synthase expression	6.43881	1.29643e-45
Cgl2497		Membrane proteins related to metalloendopeptidases	4.3069	2.04711e-90
Cgl2498		Hypothetical membrane protein	-1.70181	4.44711e-45
Cgl2499		Hypothetical membrane protein	-1.03512	8.63218e-17
Cgl2502		Hypothetical protein	7.21145	3.58934e-09
Cgl2503		Hypothetical protein	2.60288	1.12869e-11
Cgl2504	tnp15a(ISCg15a)	Hypothetical protein	1.25865	2.02794e-09
Cgl2505		Hypothetical membrane protein	1.75874	1.13429e-42
Cgl2506	tnp15b(ISCg15b)	Hypothetical protein	4.26614	1.28132e-39
Cgl2507		Hypothetical protein	2.35797	5.24435e-17
Cgl2508		Metal-dependent hydrolases of the beta-lactamase superfamily III	-1.49811	2.37424e-33
Cgl2512		putative membrane protein ( of Drosophila rhomboid)	-1.12947	2.41984e-18
Cgl2513		L-aminopeptidase/D-esterase	1.45472	2.39497e-27
Cgl2517		Nicotinic acid phosphoribosyltransferase	-1.39193	1.41354e-38
Cgl2519	dinG	Rad3-related DNA helicases	3.46672	1.04618e-96
Cgl2520		Hypothetical membrane protein	-1.93447	1.44333e-49
Cgl2523	ctaD	Heme/copper-type cytochrome/quinol oxidases%2C subunit 1	-2.98381	1.48403e-128
Cgl2525	nrdF	Ribonucleotide reductase beta subunit	-1.87989	1.02082e-51
Cgl2526	ftn	Ferritin-like protein	-2.14161	3.72028e-52
Cgl2527		Transcriptional regulators	-1.28841	1.80369e-35
Cgl2528		Mn-dependent transcriptional regulator	7.03286	2.06611e-16
Cgl2530	nrdE	Ribonucleotide reductase alpha subunit	-1.82896	9.78631e-52
Cgl2531	nrdI	Protein involved in ribonucleotide reduction	-2.96798	7.75998e-129
Cgl2532	nrdH	Glutaredoxin	-3.14158	1.12679e-150
Cgl2533		Ribosomal protein L36	-1.2521	7.31954e-13
Cgl2535		putative BCR	-1.3861	3.41615e-39
Cgl2536		Hypothetical protein	-2.41905	3.69291e-79
Cgl2537		NADPH:quinone reductase-dependent oxidoreductases	1.74276	1.23947e-34
Cgl2538		putative protein involved in propionate catabolism	2.7237	3.61425e-63
Cgl2539		putative ACR	3.09226	2.1736e-31
Cgl2540	pknE	Hypothetical protein	-2.04225	1.53762e-70
Cgl2541	pgm	Phosphoglucomutase	-1.39654	2.36466e-41
Cgl2543	crcB	Hypothetical membrane protein	5.15289	9.17559e-19
Cgl2544		Hypothetical protein	-1.50383	9.82254e-35
Cgl2545	tnp21a(ISCg21a)	Hypothetical protein	1.12754	2.20017e-09
Cgl2548	tnp11a(ISCg11a)	putative transposase	2.15755	1.2141e-12
Cgl2549	tnp13a(ISCg13a)	TnpC protein	2.59886	0.0141744
Cgl2551		Na+/H+-dicarboxylate symporters	2.0187	1.46414e-39
Cgl2554		Hypothetical protein	7.52501	2.30308e-24
Cgl2555		putative dehydrogenases	5.07616	1.58775e-18
Cgl2556		Hypothetical protein	2.3852	1.39482e-31
Cgl2559	pduO	putative ACR	-1.47927	4.49834e-43
Cgl2561		Hypothetical protein	7.08737	6.4197e-09
Cgl2565	sucD	Succinyl-CoA synthetase alpha subunit	1.21715	3.91872e-10
Cgl2566	sucC	Succinyl-CoA synthetase beta subunit	2.54474	4.44703e-37
Cgl2568		Hypothetical protein	1.45901	7.14728e-26
Cgl2569	actA	Acetyl-CoA hydrolase	-3.19249	1.14201e-139
Cgl2574	pstC	ABC-type transporter%2C permease components	-2.8241	6.25181e-79
Cgl2575	pstS	ABC-type transporter%2C periplasmic component	-3.26747	5.90334e-191
Cgl2578		putative ACR	1.20167	3.09073e-16
Cgl2581		putative aminomethyltransferase related to GcvT	-1.68663	6.60061e-43
Cgl2582		Hypothetical protein	-3.41041	2.85185e-124
Cgl2583	purM	Phosphoribosylaminoimidazol (AIR) synthetase	-1.15966	1.15619e-22
Cgl2584	purF	Glutamine phosphoribosylpyrophosphate amidotransferase	-1.54605	2.11033e-44
Cgl2585		Hypothetical protein	2.09592	4.61753e-33
Cgl2587		putative membrane proteins%2C hemolysin III homologs	1.39586	3.95417e-19
Cgl2588	purL	Phosphoribosylformylglycinamidine (FGAM) synthase%2C synthetase domain	-1.93918	5.26652e-73
Cgl2589	purQ	Phosphoribosylformylglycinamidine (FGAM) synthase%2C glutamine amidotransferase domain	-2.00241	4.11301e-55
Cgl2590	purS	Phosphoribosylformylglycinamidine (FGAM) synthase%2C PurS component	-1.94271	1.45007e-45
Cgl2591	gpx	Glutathione peroxidase	-1.61344	6.05405e-37
Cgl2592	nuc	putative extracellular nuclease	2.14503	3.34359e-47
Cgl2594		putative deacetylase	3.34844	3.66002e-36
Cgl2595	dctA	Na+/H+-dicarboxylate symporters	3.05613	1.12969e-29
Cgl2596	ptrB	Protease II	1.2045	3.3761e-22
Cgl2597	purC	Phosphoribosylaminoimidazolesuccinocarboxamide (SAICAR) synthase	-2.06556	8.48031e-54
Cgl2599		PLP-dependent aminotransferases	-1.04737	2.40753e-19
Cgl2600	purD	Phosphoribosylamine-glycine ligase	1.74215	9.48041e-30
Cgl2601		Diadenosine tetraphosphate (Ap4A) hydrolase and other HIT family hydrolases	-2.22622	2.22421e-64
Cgl2602		SAM-dependent methyltransferases	2.23193	1.2864e-14
Cgl2603		Dipeptide/tripeptide permease	6.6754	7.32169e-28
Cgl2604	bioA	Adenosylmethionine-8-amino-7-oxononanoate aminotransferase	5.35939	5.71873e-41
Cgl2605	bioD	Dethiobiotin synthetase	9.5171	2.06421e-15
Cgl2608		putative transcriptional regulators	2.00296	1.5703e-28
Cgl2611		Permeases of the major facilitator superfamily protein	5.67759	1.25315e-42
Cgl2612		Transcriptional regulator	1.39745	1.0038e-12
Cgl2614		Hypothetical membrane protein	-1.15351	1.74921e-30
Cgl2615		Succinate dehydrogenase/fumarate reductase%2C flavoprotein subunits	3.44384	6.65156e-51
Cgl2616		Transcriptional regulator	4.46112	1.7204e-49
Cgl2617	ddh	Meso-diaminopimelate d-dehydrogenase	-1.49822	4.01619e-33
Cgl2618		Hypothetical protein	4.27038	3.20509e-43
Cgl2619		putative hydrolases of the HAD superfamily protein	-1.4162	1.67461e-31
Cgl2620		Hypothetical protein	1.52996	3.87796e-12
Cgl2621		Hypothetical protein	2.40843	2.17301e-06
Cgl2626	otsB	Trehalose-6-phosphatase	-1.71653	2.11133e-34
Cgl2627		Transcriptional regulators	-1.78622	1.56345e-60
Cgl2628		ABC-type transporter%2C periplasmic component	3.63908	7.36183e-115
Cgl2629		ABC-type transporter%2C ATPase component	2.83412	1.0528e-74
Cgl2630		ABC-type transporter%2C permease components	3.5119	7.15599e-126
Cgl2633	ksdD	Succinate dehydrogenase/fumarate reductase%2C flavoprotein subunits	7.14657	1.29453e-31
Cgl2634		Hypothetical protein	7.16245	4.23349e-22
Cgl2635		putative dehydrogenases	8.62799	6.41231e-13
Cgl2636		putative dehydrogenases	7.22322	4.40419e-12
Cgl2637		Permeases of the major facilitator superfamily protein	8.08275	7.46707e-15
Cgl2638		Permeases of the major facilitator superfamily protein	4.65118	5.79779e-21
Cgl2639		Transcriptional regulator	3.90723	4.90056e-43
Cgl2641	cysS	Cysteinyl-tRNA synthetase	-2.51445	2.97851e-123
Cgl2642	ptsS	Phosphotransferase system IIC components%2C glucose/maltose/N-acetylglucosamine-specific	-3.94008	5.34224e-204
Cgl2643	scrB	Beta-fructosidases (levanase/invertase)	1.3721	8.27024e-24
Cgl2645	nagA1	N-acetylglucosamine-6-phosphate deacetylase	1.05119	1.29842e-14
Cgl2646	nanA	Dihydrodipicolinate synthase/N-acetylneuraminate lyase	3.65481	1.69365e-55
Cgl2647		Transcriptional regulators	1.23717	7.09309e-11
Cgl2648	nanE	Putative N-acetylmannosamine-6-phosphate epimerase	2.0525	8.53756e-29
Cgl2650	nanP	Hypothetical protein	3.95213	3.72923e-105
Cgl2652		ABC-type transporter%2C periplasmic component	2.9087	2.04669e-78
Cgl2653		ABC-type transporter%2C permease components	2.47652	1.38135e-18
Cgl2654		ABC-type transporter%2C ATPase component	4.05926	3.27743e-66
Cgl2655		ABC-type transporter%2C ATPase component	3.41465	1.7954e-41
Cgl2656		Putative threonine efflux protein	7.12732	1.06959e-11
Cgl2658		Hypothetical membrane protein	2.71265	3.66515e-19
Cgl2659	ispF	2C-methyl-D-erythritol 2%2C4-cyclodiphosphate synthase	4.39855	7.53676e-27
Cgl2661		Transcriptional regulators%2C similar to M. xanthus CarD	1.14853	5.53591e-12
Cgl2662	cgtR5	Two-component system%2C response regulators consisting of a CheY-like receiver domain and a HTH DNA-binding domain	1.21766	1.08476e-10
Cgl2663	cgtS5	Two-component system%2C sensory transduction histidine kinases	1.42951	1.28156e-22
Cgl2664		Hypothetical protein	-1.96298	1.293e-65
Cgl2667		Hypothetical protein	-2.67241	3.87495e-115
Cgl2668	xylC	NAD-dependent aldehyde dehydrogenases	-1.17124	1.0016e-26
Cgl2670	cynT	Carbonic anhydrase	-1.04049	1.74073e-08
Cgl2671	mutY	A/G-specific DNA glycosylase	2.40164	1.05196e-52
Cgl2675		Hypothetical protein	-1.35078	1.47325e-10
Cgl2678	clpC	ATPases with chaperone activity%2C ATP-binding subunit	-1.79101	1.08728e-52
Cgl2680		AraC-type DNA-binding domain-containing proteins	2.2831	3.73602e-25
Cgl2681		2-polyprenyl-6-methoxyphenol hydroxylase-dependent oxidoreductases	4.11331	7.92606e-80
Cgl2683		Hypothetical protein	-1.37583	3.45852e-24
Cgl2684		Hypothetical protein	-1.34605	1.80661e-24
Cgl2685	lmrB	Permeases of the major facilitator superfamily protein	4.6009	1.23997e-48
Cgl2686		Hypothetical protein	5.10075	4.053e-24
Cgl2687	lysS	Lysyl-tRNA synthetase class II	-1.30446	7.03939e-27
Cgl2688	panC2	Panthothenate synthetase	1.21113	1.08213e-16
Cgl2691		Hypothetical membrane protein	2.63482	5.59118e-24
Cgl2695	folE	GTP cyclohydrolase I	1.35393	1.69683e-11
Cgl2697	hpt	Hypoxanthine-guanine phosphoribosyltransferase	-1.10997	6.51479e-20
Cgl2698	mesJ	putative ATPase of the PP-loop superfamily implicated in cell cycle control	5.17642	2.65242e-79
Cgl2699	dacB	D-alanyl-D-alanine carboxypeptidase (penicillin-binding protein 4)	4.00958	1.37929e-81
Cgl2700	ppa	Inorganic pyrophosphatase	-1.91428	6.63511e-42
Cgl2702	speE	Spermidine synthase	1.52267	2.82723e-30
Cgl2712	cps	Non-ribosomal peptide synthetase modules	1.00393	6.61441e-22
Cgl2713	gabD1	NAD-dependent aldehyde dehydrogenases	3.03814	7.57581e-75
Cgl2714	pvdS2	putative BCR	-2.02434	1.51423e-56
Cgl2715		porin	-3.41881	9.37401e-87
Cgl2716	groEL	Chaperonin GroEL (HSP60 family)	-1.5043	9.73434e-37
Cgl2717		Hypothetical protein	1.45574	3.7062e-07
Cgl2719		Hypothetical protein	-1.68507	1.55845e-31
Cgl2722		Hypothetical protein	-1.6292	3.67666e-52
Cgl2723		Hypothetical protein	-1.49068	5.56132e-52
Cgl2725		Hypothetical membrane protein	2.19352	2.47709e-31
Cgl2730	mrpC	Multisubunit Na+/H+ antiporter	-2.57483	4.78195e-130
Cgl2731	mrpD	Formate hydrogenlyase subunit 3/Multisubunit Na+/H+ antiporter%2C MnhD subunit	-1.12168	8.845e-20
Cgl2732	mrpE	Multisubunit Na+/H+ antiporter	-1.86907	4.94142e-46
Cgl2733	mrpF	Multisubunit Na+/H+ antiporter%2C MnhF subunit	-3.2795	3.84888e-88
Cgl2734	mrpG	Multisubunit Na+/H+ antiporter	-2.70947	3.59456e-69
Cgl2735		Hypothetical protein	2.28219	6.72726e-22
Cgl2736		putative BCR	-1.01304	2.0046e-14
Cgl2737		Hypothetical protein	-1.87218	8.81165e-56
Cgl2738	def1	N-formylmethionyl-tRNA deformylase	2.19252	1.6361e-12
Cgl2739		Hypothetical protein	-1.66491	1.47527e-14
Cgl2740		Histone acetyltransferase HPA2	2.71087	8.64136e-69
Cgl2743		Permeases of the major facilitator superfamily protein	5.76874	6.58942e-53
Cgl2746		ABC-type transporter%2C permease components	-1.91386	2.79596e-31
Cgl2752	ackA	Acetate kinase	-2.55967	2.72621e-80
Cgl2753	pta	Phosphotransacetylase	-1.60994	5.42248e-38
Cgl2754	fprA	NADPH-dependent glutamate synthase beta chain	-1.00718	1.03245e-23
Cgl2755		putative acyltransferases	-1.34693	3.00079e-31
Cgl2756		Hypothetical protein	1.6266	3.34716e-26
Cgl2758		Hypothetical membrane protein	2.25434	9.46637e-17
Cgl2761	tnp8b(ISCg8a)	Putative transposase	4.25613	2.45e-24
Cgl2762	tnp8a(ISCg8a)	Hypothetical protein	-2.3506	1.55662e-50
Cgl2764	cgtR6	Two-component system%2C response regulators consisting of a CheY-like receiver domain and a HTH DNA-binding domain	-1.24275	3.3084e-17
Cgl2765		Hypothetical protein	-1.69617	2.75312e-17
Cgl2766	purA	Adenylosuccinate synthase	-2.12828	1.47968e-85
Cgl2767		Hypothetical protein	3.17368	3.85156e-71
Cgl2770	fda	Fructose/tagatose bisphosphate aldolase	-2.98279	1.01578e-96
Cgl2771		Hypothetical protein	-1.30629	4.56169e-27
Cgl2774		Hypothetical protein	1.80143	1.2613e-40
Cgl2776		Hypothetical protein	2.86751	4.25993e-57
Cgl2777	cmr	Permeases of the major facilitator superfamily protein	1.8745	3.16882e-25
Cgl2779		Hypothetical protein	-1.08114	1.24433e-14
Cgl2781		Hypothetical membrane protein	6.58207	6.5761e-45
Cgl2782		putative transcriptional regulators	3.79297	2.43825e-17
Cgl2783		putative Co/Zn/Cd cation transporters	3.62622	8.53059e-30
Cgl2784		putative flavoprotein involved in K+ transport	2.36741	1.82295e-66
Cgl2786		Cystathionine beta-lyases/cystathionine gamma-synthases	4.11146	1.10594e-34
Cgl2787		putative transcriptional regulators	6.33439	2.51234e-17
Cgl2788		Hypothetical protein	1.17255	0.00191205
Cgl2790		Hypothetical protein	-1.91807	1.21877e-39
Cgl2791		Hypothetical protein	-1.11239	9.86896e-11
Cgl2794		Hypothetical protein	3.10756	9.65655e-18
Cgl2796		NAD-dependent aldehyde dehydrogenases	1.96223	1.88503e-28
Cgl2799	grpE	Molecular chaperone GrpE (heat shock protein)	-2.27255	2.44114e-70
Cgl2800	dnaK	Molecular chaperone and 70 kDa heat shock chaperonin protein dnaK	-2.05553	1.7372e-55
Cgl2801		putative permease	-1.03939	1.39821e-22
Cgl2802		Nucleoside phosphorylase	2.71992	5.42094e-31
Cgl2803		Hypothetical protein	1.17155	3.3564e-14
Cgl2804		Hypothetical protein	1.93935	2.78525e-64
Cgl2806		Hypothetical protein	2.59633	5.26687e-53
Cgl2807	adhA	Zn-dependent alcohol dehydrogenases	1.1301	5.76697e-13
Cgl2819		putative BCR	-2.26661	5.19088e-62
Cgl2820		Hypothetical membrane protein	3.11233	1.11357e-13
Cgl2821	phnB1	putative BCR	8.23973	8.15044e-12
Cgl2822		Hypothetical protein	1.28538	0.0001235
Cgl2823		putative BCR	4.53294	1.72508e-110
Cgl2824		Hypothetical membrane protein	3.16837	2.88228e-15
Cgl2825		putative BCR	2.43731	3.1942e-14
Cgl2826		ABC-type transporter%2C ATPase component	4.56127	1.12902e-33
Cgl2827		ABC-type transporter%2C ATPase component	6.73847	5.62998e-28
Cgl2828		ABC-type transporter%2C permease components	1.17877	1.42386e-16
Cgl2831		ABC-type transporter%2C duplicated ATPase component	4.61572	2.51903e-80
Cgl2832		ABC-type transporter%2C permease components	1.86712	3.0748e-16
Cgl2833		ABC-type transporter%2C permease components	4.16948	2.40346e-38
Cgl2835	iunH1	Inosine-uridine nucleoside N-ribohydrolase	1.68836	3.05851e-10
Cgl2836		Membrane protease subunits%2C stomatin/prohibitin homologs	-4.18394	4.07703e-273
Cgl2837	tagA1	3-Methyladenine DNA glycosylase	-3.75157	1.98456e-218
Cgl2838	hmp	Hemoglobin-like flavoprotein	2.93769	1.05266e-67
Cgl2839		Hypothetical membrane protein	-1.56705	2.69437e-40
Cgl2840		putative dinucleotide-binding enzymes	1.09927	1.21895e-06
Cgl2841	bglG	Hypothetical protein	2.24081	2.03745e-16
Cgl2842	bglY'	Hypothetical protein	2.25638	7.69608e-07
Cgl2843	bglY'	ABC-type cobalamin/Fe3+-siderophores transport systems%2C ATPase components	2.80592	2.41668e-14
Cgl2845	tnp2c(ISCg2c)	Transposase	3.47889	2.56179e-18
Cgl2846		Hypothetical membrane protein	4.06276	7.95175e-92
Cgl2847	udgA2	putative UDP-glucose 6-dehydrogenase	1.81194	2.05883e-50
Cgl2848	dcd	Deoxycytidine deaminase	-1.06827	9.70448e-21
Cgl2850		Hypothetical protein	4.02694	1.84093e-32
Cgl2852	nagA2	Beta-glucosidase-related glycosidases	1.44939	1.61202e-26
Cgl2854		Hypothetical protein	2.04826	2.57498e-11
Cgl2855		Hypothetical membrane protein	1.67261	3.06392e-49
Cgl2858		putative acyltransferases	1.8086	1.65916e-39
Cgl2859		Hypothetical membrane protein	4.34321	6.77464e-134
Cgl2861		putative glycosyltransferases	3.35434	9.92569e-122
Cgl2862		SAM-dependent methyltransferases	1.466	8.86188e-23
Cgl2863	pck	Phosphoenolpyruvate carboxykinase (GTP)	-2.91817	2.01392e-114
Cgl2866		Hypothetical protein	1.11969	1.22279e-12
Cgl2870	pccB	Acetyl-CoA carboxylase beta subunit	-1.88395	3.37307e-77
Cgl2872	fadD2	Acyl-CoA synthetases (AMP-forming)/AMP-acid ligases II	-1.65702	1.9946e-54
Cgl2873		Hypothetical protein	-1.44212	6.13281e-37
Cgl2875	cop1	putative esterase and ps1 protein precursor	-2.26107	1.41144e-85
Cgl2876		Hypothetical protein	5.42998	4.25167e-76
Cgl2878	cmt2	putative esterase	-1.52733	1.66983e-33
Cgl2883		Hypothetical membrane protein	-2.54316	2.78761e-117
Cgl2884		Membrane-associated phospholipid phosphatase	4.70857	1.81658e-36
Cgl2885		Hypothetical membrane protein	3.87852	3.89887e-19
Cgl2888	glf	UDP-galactopyranose mutase	-2.09469	1.2769e-95
Cgl2889	psp5	Hypothetical protein	-1.25665	6.65454e-27
Cgl2890	glpK	Glycerol kinase	-1.7984	1.34311e-73
Cgl2892		1-acyl-sn-glycerol-3-phosphate acyltransferase	-1.90875	3.7252e-71
Cgl2893	serS	Seryl-tRNA synthetase	-1.54416	2.36763e-45
Cgl2895		Hypothetical protein	-1.93849	9.50702e-61
Cgl2896		Hypothetical protein	-1.09771	3.4097e-09
Cgl2901		Hypothetical membrane protein	2.46681	5.61778e-19
Cgl2902		Transcriptional regulator	4.37482	1.76601e-105
Cgl2903		Hypothetical protein	2.07493	7.30291e-20
Cgl2904		putative ACR%2C of gamma-carboxymuconolactone decarboxylase subunit	-1.50264	5.06799e-29
Cgl2905		Hypothetical protein	3.48589	3.42035e-63
Cgl2910		Pyruvate kinase	-3.35327	2.75529e-136
Cgl2911	ldh	Malate/lactate dehydrogenases	-4.09326	1.26594e-222
Cgl2912		Hypothetical protein	3.7629	3.44876e-107
Cgl2913		putative hydrolases of the HAD superfamily protein	1.41361	3.78789e-22
Cgl2914		putative flavoprotein	-2.46691	2.60332e-73
Cgl2915		Transcriptional regulators	-1.11717	4.31524e-22
Cgl2917		Permeases of the major facilitator superfamily protein	-1.98969	3.44113e-57
Cgl2918	lldA	L-lactate dehydrogenase (FMN-dependent)-hydroxy acid dehydrogenases	-1.96384	4.13341e-65
Cgl2919		Hypothetical protein	2.1286	8.14622e-05
Cgl2922		Hypothetical protein	1.04721	3.65496e-13
Cgl2923		Hypothetical protein	1.191	0.000106247
Cgl2924		Metal-dependent amidase/aminoacylase/carboxypeptidase	2.08843	6.58808e-18
Cgl2927	sod	Superoxide dismutase	-1.6889	1.76611e-32
Cgl2928		Transcriptional regulator	2.13881	2.91079e-40
Cgl2929		Permeases of the major facilitator superfamily protein	5.03283	6.41764e-45
Cgl2930		Hypothetical membrane protein	4.78512	1.50634e-104
Cgl2931		Hypothetical protein	3.7204	1.53223e-110
Cgl2932		Hypothetical protein	-1.17808	1.07246e-22
Cgl2933		Permeases of the major facilitator superfamily protein	3.78325	5.58486e-59
Cgl2934		Transcriptional regulators	1.67394	1.1179e-21
Cgl2936	cgtS11	Hypothetical protein	3.23445	3.52407e-62
Cgl2937	cgtS11	Two-component system%2C sensory transduction histidine kinases	2.20178	1.03391e-51
Cgl2939		Hypothetical protein	1.25569	1.08966e-10
Cgl2943	uspA3	Universal stress protein UspA-binding proteins	-2.53123	1.62177e-99
Cgl2944		Coenzyme F420-dependent N5%2CN10-methylene tetrahydromethanopterin reductase-dependent oxidoreductases	-1.34253	1.78073e-33
Cgl2945	rluC2	Pseudouridylate synthases%2C 23S RNA-specific	1.59885	4.78892e-31
Cgl2948		Hypothetical protein	-1.88839	1.41515e-61
Cgl2949		Phage shock protein A (IM30)%2C suppresses sigma54-dependent transcription	-2.11468	3.38139e-50
Cgl2951		putative transposase	4.74834	1.1597e-24
Cgl2952		Hypothetical protein	5.45331	1.18871e-49
Cgl2953		Hypothetical protein	2.99092	1.29584e-21
Cgl2954		SAM-dependent methyltransferases	2.28034	1.20616e-57
Cgl2955		putative membrane proteins	1.50228	6.05328e-28
Cgl2959	fdxA	Ferredoxin 3	2.36179	4.58775e-40
Cgl2961		putative BCR	1.32292	1.6437e-17
Cgl2964	cgtS9	Two-component system%2C sensory transduction histidine kinases	3.83302	5.637e-115
Cgl2965	cgtR9	Two-component system%2C response regulators consisting of a CheY-like receiver domain and a HTH DNA-binding domain	4.01056	2.73571e-97
Cgl2968		Thiol-disulfide isomerase and thioredoxins	4.75994	1.14606e-41
Cgl2969		NADPH:quinone reductase-dependent oxidoreductases	6.57817	2.15012e-78
Cgl2970		cAMP-binding domains - Catabolite gene activator and regulatory subunit of cAMP-dependent protein kinases	6.71314	3.1028e-41
Cgl2971		Copper chaperone	2.40564	2.34372e-21
Cgl2972		Hypothetical protein	3.23708	7.77748e-44
Cgl2974		Cation transport ATPases	4.37347	1.50741e-172
Cgl2976	trxB1	Thiol-disulfide isomerase and thioredoxins	-1.064	5.1349e-16
Cgl2978		Permeases of the major facilitator superfamily protein	1.51245	6.53726e-32
Cgl2979		putative transcriptional regulators	-2.73582	1.19866e-115
Cgl2981	rplI	Ribosomal protein L9	-3.26828	3.52959e-142
Cgl2982	ssb	Single-stranded DNA-binding protein	-3.37433	2.80464e-123
Cgl2983	rpsF	Ribosomal protein S6	-3.34383	5.63793e-153
Cgl2985		Hypothetical membrane protein	2.23672	3.90617e-39
Cgl2988		Transcriptional regulators	-3.13293	1.66021e-149
Cgl2989		Hypothetical protein	-3.19364	8.64555e-140
Cgl2990		Hypothetical membrane protein	-1.88453	1.38561e-39
Cgl2991		putative enzyme involved in biosynthesis of extracellular polysaccharides	-1.30057	1.98907e-23
Cgl2992		putative enzyme related to sulfurtransferases	-2.03024	8.32888e-72
Cgl2993		ABC-type transporter%2C permease components	1.1773	2.10707e-11
Cgl2994		ABC-type transporter%2C ATPase component	2.55313	2.73261e-19
Cgl2996		Myo-inositol-1-phosphate synthase	-1.87333	5.63377e-49
Cgl2997		Hypothetical protein	1.60868	2.21713e-08
Cgl2998		Hypothetical protein	1.0428	2.20795e-13
Cgl2999	dps	Starvation-inducible DNA-binding protein	-1.46796	1.86845e-29
Cgl3000	mutM2	Formamidopyrimidine-DNA glycosylase	4.48718	2.9625e-34
Cgl3001		putative ACR	6.64873	4.35245e-44
Cgl3002		Hypothetical protein	1.43092	5.98364e-14
Cgl3003	ogt	Methylated DNA-protein cysteine methyltransferase	1.1616	9.65512e-09
Cgl3006		Arabinose efflux permease	2.65142	4.89953e-48
Cgl3008	gntK	Sugar (pentulose and hexulose) kinases	1.72502	4.0832e-40
Cgl3012	dadA	Glycine/D-amino acid oxidases (deaminating)	3.3293	1.47481e-86
Cgl3013		Hypothetical protein	-1.11397	1.86311e-18
Cgl3014		Hypothetical protein	-1.32208	5.3747e-08
Cgl3015		Hypothetical membrane protein	-2.77772	8.28612e-98
Cgl3016		Nitroreductase	2.48767	8.74157e-34
Cgl3018	leuS	Leucyl-tRNA synthetase	-1.31388	1.65655e-34
Cgl3021		Hypothetical protein	2.13758	7.19556e-31
Cgl3022	hpaG	2-keto-4-pentenoate hydratase/2-oxohepta-3-ene-1%2C7-dioic acid hydratase (catechol pathway)	-1.16012	4.0508e-19
Cgl3023	nagI	Gentisate 1%2C2-dioxygenase	4.76918	3.67668e-64
Cgl3024		Transcriptional regulator	4.43249	4.76177e-40
Cgl3025	benK2	Permeases of the major facilitator superfamily protein	8.35581	8.64972e-30
Cgl3026		2-polyprenyl-6-methoxyphenol hydroxylase-dependent oxidoreductases	7.04617	2.57264e-63
Cgl3027		Na+/H+-dicarboxylate symporters	-1.12601	1.57954e-20
Cgl3040	qcrA2	Hypothetical protein	-1.30912	3.68939e-15
Cgl3041		NADH:flavin oxidoreductases%2C Old Yellow Enzyme family	1.42847	7.5393e-17
Cgl3045		NADH:flavin oxidoreductases%2C Old Yellow Enzyme family	2.08911	6.72597e-40
Cgl3046		putative nucleoside-diphosphate-sugar epimerases	3.40643	7.52509e-43
Cgl3047		Hypothetical protein	4.95098	0.000193917
Cgl3048		Hypothetical protein	4.01718	0.00040113
Cgl3049		Hypothetical protein	2.0532	1.81104e-06
Cgl3051		Dehydrogenases with different specificities (related to short-chain alcohol dehydrogenases)	3.65714	2.03507e-46
Cgl3052		Hypothetical protein	-1.7831	2.83386e-19
Cgl3056	catA3	Protocatechuate 3%2C4-dioxygenase beta subunit	3.92931	3.49628e-59
Cgl3057	tcbF	Alcohol dehydrogenase IV	2.25293	2.57471e-46
Cgl3058		Permeases of the major facilitator superfamily protein	3.35448	1.15131e-97
Cgl3059		Transcriptional regulator	2.10603	2.42875e-46
Cgl3060		putative dehydrogenases	3.55886	1.02373e-74
Cgl3061		Hypothetical protein	4.93863	8.9783e-46
Cgl3062	idhA1	putative dehydrogenases	3.4854	1.66139e-55
Cgl3063	idhA2	putative dehydrogenases	5.07166	9.89963e-90
Cgl3064		Hypothetical membrane protein	5.58521	1.85828e-133
Cgl3065		Hypothetical protein	2.32897	2.26224e-14
Cgl3069		Restriction enzymes type I helicase subunits	-1.49952	3.9734e-36
Cgl3072	thiD2	Hydroxymethylpyrimidine/phosphomethylpyrimidine kinase	4.26749	2.83123e-25
Cgl3073		Copper chaperone	7.1793	5.56652e-09
Cgl3074		Permeases of the major facilitator superfamily protein	6.83942	2.82371e-20
Cgl3075		ABC-type Fe3+-siderophores transport systems%2C periplasmic components	2.11071	5.01393e-44
Cgl3076		NADPH:quinone reductase-dependent oxidoreductases	2.78066	2.95146e-65
Cgl3077		Hypothetical membrane protein	2.26646	1.0731e-28
Cgl3078		Hypothetical protein	-1.11494	5.14971e-10
Cgl3081		Hypothetical protein	7.55331	5.8255e-10
Cgl3082	azlD	Hypothetical membrane protein	6.77745	2.44607e-15
Cgl3084		Putative transcriptional regulator	2.82884	1.09779e-42
Cgl3085	pcnA	tRNA nucleotidyltransferase/poly(A) polymerase	1.11317	1.95933e-12
Cgl3086		NTP pyrophosphohydrolases including oxidative damage repair enzymes	1.51517	4.3451e-19
Cgl3087		Hypothetical membrane protein	2.28691	3.14888e-80
Cgl3089	sigM	DNA-directed RNA polymerase specialized sigma subunits%2C sigma24 homologs	1.0944	0.0053098
Cgl3090	trxB	Thioredoxin reductase	-1.60689	1.57977e-43
Cgl3091	trxC	Thiol-disulfide isomerase and thioredoxins	-1.63414	3.55861e-26
Cgl3092	cwlM	N-acetylmuramoyl-L-alanine amidase	-2.11211	5.49469e-78
Cgl3093		Hypothetical protein	1.47665	1.02071e-22
Cgl3095	parA1	ATPases involved in chromosome partitioning	-2.32974	2.09552e-64
Cgl3096	gidB	putative S-adenosylmethionine-dependent methyltransferase involved in bacterial cell division	-1.43658	6.21672e-25
Cgl3097		Preprotein translocase subunit YidC	-1.24899	1.16404e-26
Cgl3098	rnpA	RNase P protein component	-1.0136	1.15029e-17
Cgl3099	rpmH	Ribosomal protein L34	-2.61715	9.05891e-84

## Sheet: 3F vs 1F
Table S3. Gene transcript level changes between the evolved mutant FM-3 vs. the starting strain FM-1 cultivated in CGXII minimal medium with 10 g/L glucose and 0.8 mM formaldehyde.
Locus tag	Gene name	Gene product	log2(Foldchange 3F vs.1F )	FDR
Cgl0005		Hypothetical protein	2.46579	0.000398738
Cgl0007		Hypothetical protein	1.96138	0.00334259
Cgl0009		Hypothetical protein	-1.013	9.34155e-05
Cgl0011		Hypothetical protein	2.31339	0.00298977
Cgl0012		Hypothetical protein	5.07716	0.000539171
Cgl0016		Transcriptional regulator	3.43213	7.38948e-05
Cgl0017		Hypothetical protein	4.08936	4.8902e-05
Cgl0020		Hypothetical protein	1.72722	0.00586993
Cgl0021		Zn-dependent protease with chaperone function	2.0988	0.00662734
Cgl0023		5'-nucleotidase/2'%2C3'-cyclic phosphodiesterase	3.97048	9.11952e-06
Cgl0024		Stress-induced protein	4.20802	9.2045e-07
Cgl0026		Hypothetical protein	3.44411	1.37373e-05
Cgl0027		ABC-type transporter%2C periplasmic component	2.92947	0.00200336
Cgl0028		ABC-type transporter%2C permease components	4.90178	0.000165554
Cgl0029		ABC-type transporter%2C ATPase component	3.50154	4.66757e-06
Cgl0036		ABC-type transporter%2C permease components	4.3778	2.55019e-07
Cgl0037		AraC-type DNA-binding domain-containing proteins	5.39918	1.62041e-06
Cgl0038		ABC-type transporter%2C ATPase component	2.92353	9.00967e-05
Cgl0039		Siderophore-interacting protein	2.92714	2.01947e-05
Cgl0046		FHA-domain-containing proteins	3.14984	1.67716e-05
Cgl0049		Hypothetical protein	-1.71531	1.42732e-05
Cgl0050		Hypothetical protein	2.12859	0.000447866
Cgl0052		Zn-dependent hydrolases%2C including glyoxylases	4.77759	2.76802e-09
Cgl0053		Hypothetical membrane protein	4.60282	5.50384e-07
Cgl0055		Rhodanese-related sulfurtransferases	3.44485	0.0021042
Cgl0057		Hypothetical protein	4.23741	6.6645e-05
Cgl0058		Hypothetical protein	2.84672	0.000277324
Cgl0059		Hypothetical membrane protein	3.50285	5.52111e-06
Cgl0060		Hypothetical protein	4.11177	5.13546e-07
Cgl0063		Hypothetical membrane protein	2.30943	0.00213611
Cgl0064		Nicotinamide mononucleotide transporter	2.70821	5.07044e-05
Cgl0065	phoH1	putative ATPase related to phosphate starvation-inducible protein PhoH	2.37871	0.000244073
Cgl0067	citP	H+/citrate symporter	4.40818	3.01354e-09
Cgl0068	citA	Two-component system%2C sensory transduction histidine kinases	2.00172	5.02474e-05
Cgl0075		Permeases of the major facilitator superfamily protein	2.50898	8.16229e-05
Cgl0078		Hypothetical protein	-1.49885	7.59046e-05
Cgl0079		NAD-dependent protein deacetylases%2C SIR2 family	3.01147	2.28322e-06
Cgl0081		putative acetyltransferases and hydrolases with the alpha/beta hydrolase fold protein	4.61642	5.31942e-08
Cgl0086	ureC	Urea amidohydrolase (urease) alpha subunit	-1.31165	3.12794e-12
Cgl0090	ureD	Urease accessory protein UreH	1.67031	0.000602602
Cgl0092		Hypothetical membrane protein	2.20429	0.00351409
Cgl0096		Hypothetical protein	4.335	2.99804e-07
Cgl0100		putative oxidoreductases (related to aryl-alcohol dehydrogenases)	1.73093	1.16299e-07
Cgl0109	mtlD	Mannitol-1-phosphate/altronate dehydrogenases	2.70115	3.03459e-05
Cgl0110	rbtT	Hypothetical membrane protein	2.50525	0.00068888
Cgl0111		Transcriptional regulators of sugar metabolism	3.5341	6.60933e-06
Cgl0112	xylB	Sugar (pentulose and hexulose) kinases	2.24277	8.78332e-05
Cgl0116	mag	3-methyladenine DNA glycosylase	1.35792	0.027056
Cgl0117		Hypothetical protein	1.92863	0.000113509
Cgl0118	hde	Esterase/lipase	1.48362	0.00518341
Cgl0122		Permeases of the major facilitator superfamily protein	1.96435	0.00373028
Cgl0123		Hypothetical protein	4.34175	8.74653e-08
Cgl0124		Hypothetical protein	3.55632	6.91718e-06
Cgl0133		putative membrane protein	3.73912	5.62547e-06
Cgl0136		Hypothetical protein	-2.11201	3.22282e-11
Cgl0137		Putative ammonia monooxygenase	3.99536	2.35943e-07
Cgl0143	maa	Acetyltransferases (the isoleucine patch superfamily)	1.20545	5.26726e-09
Cgl0144		Alkylated DNA repair protein	2.32236	0.000881608
Cgl0149		putative methylated DNA-protein cysteine methyltransferase	2.09738	0.000411153
Cgl0153		Hypothetical protein	3.54046	7.67554e-07
Cgl0158	iolC	Sugar kinases%2C ribokinase family	2.46387	0.000603577
Cgl0159		Hypothetical protein	2.89418	6.09211e-05
Cgl0160	msmA	NAD-dependent aldehyde dehydrogenases	3.28039	4.34009e-07
Cgl0161	iolB	Hypothetical protein	1.09217	0.0276112
Cgl0162	iolD	Thiamine pyrophosphate-requiring enzymes [acetolactate synthase%2C pyruvate dehydrogenase (cytochrome)%2Cglyoxylate carboligase%2C phosphonopyruvate decarboxylase]	2.93978	4.62699e-07
Cgl0163	iolE	Hypothetical protein	1.68372	0.00146731
Cgl0164	iolG	putative dehydrogenases	1.23665	0.00560335
Cgl0166		Permeases of the major facilitator superfamily protein	2.766	4.38482e-05
Cgl0167		putative dehydrogenases	4.75208	5.36109e-09
Cgl0170		Transcriptional regulators	3.85941	3.76588e-06
Cgl0171		putative dehydrogenases	3.3397	7.0116e-05
Cgl0172		Sugar phosphate isomerases/epimerases	2.82843	0.000597745
Cgl0175		Hypothetical membrane protein	2.20406	0.0303773
Cgl0176		Transcriptional regulators	1.87334	0.0355393
Cgl0180		Hypothetical membrane protein	3.01791	0.000371187
Cgl0181		Permeases of the major facilitator superfamily protein	1.16569	0.0437047
Cgl0185	gltD	Glutamine 2-oxoglutarate aminotransferase small subunit	1.7393	0.025184
Cgl0186		Hypothetical protein	-1.05368	0.000189791
Cgl0187	embC	Hypothetical membrane protein	-1.19914	1.05449e-09
Cgl0192		Hypothetical membrane protein	1.62183	3.87546e-10
Cgl0193		Hypothetical protein	1.75242	2.21035e-06
Cgl0198		putative glycosyltransferases	3.4287	3.42611e-07
Cgl0199		Hypothetical protein	2.08366	0.00384118
Cgl0200		ABC-type transporter%2C ATPase component	-1.15437	5.73359e-09
Cgl0201		ABC-type transporter%2C permease components	-1.40635	6.82411e-14
Cgl0204		Hypothetical membrane protein	4.9856	1.40323e-06
Cgl0206		Na+/alanine symporter	3.20941	7.50586e-07
Cgl0207		Hypothetical protein	5.82284	1.05479e-08
Cgl0219		Hypothetical protein	1.13404	0.0209036
Cgl0220		Hypothetical protein	1.48568	0.0071591
Cgl0222		Zn-dependent alcohol dehydrogenases	4.68181	7.30706e-06
Cgl0223		Monoamine oxidase	3.95236	2.59094e-05
Cgl0225		Di- and tricarboxylate transporters	-1.84383	7.32165e-05
Cgl0226	tyrA	Prephenate dehydrogenase	-1.31956	2.11084e-06
Cgl0227		Hypothetical protein	1.15194	0.0113863
Cgl0228		Cytosine/adenosine deaminases	1.81169	0.0198908
Cgl0229		Hypothetical protein	-2.23441	3.33004e-16
Cgl0231		putative drug exporters of the RND superfamily protein	1.18263	1.10205e-07
Cgl0234		Hypothetical protein	4.46883	2.47542e-08
Cgl0235		ABC-type multidrug/protein/lipid transport system%2C ATPase component	4.62496	7.31294e-10
Cgl0236	gltX	Glutamyl- and glutaminyl-tRNA synthetases	1.13602	0.0289159
Cgl0237		Hypothetical protein	1.48693	2.22375e-08
Cgl0238	tnp16a(ISCg16a)	Putative transposase	3.37426	5.76066e-13
Cgl0239		Hypothetical protein	3.64845	0.0372849
Cgl0248	leuA	Isopropylmalate/homocitrate/citramalate synthases	-5.32169	1.25051e-267
Cgl0251	lysC	Aspartokinases	-1.76815	4.31126e-06
Cgl0252	asd	Aspartate-semialdehyde dehydrogenase	-1.74724	5.62898e-06
Cgl0253		Hypothetical membrane protein	1.39237	0.0293931
Cgl0258	brnF	putative branched-chain amino acid permease (azaleucine resistance)	1.56936	0.0478536
Cgl0260		Hypothetical membrane protein	1.32893	0.0479154
Cgl0261		putative transcriptional regulators	-1.01206	0.0246939
Cgl0262	arsC1	Arsenite efflux pump ACR3	1.56274	0.0397628
Cgl0263	arsX	Protein-tyrosine-phosphatase	1.7979	0.0215605
Cgl0265		Hypothetical membrane protein	-1.96403	9.2045e-07
Cgl0271		Hypothetical protein	1.24773	0.0461137
Cgl0272	cgtR1	Two-component system%2C response regulators consisting of a CheY-like receiver domain and a HTH DNA-binding domain	1.2541	0.00600915
Cgl0273	cgtS1	Two-component system%2C sensory transduction histidine kinases	2.12631	0.000452711
Cgl0274		putative membrane-associated protein	3.35763	4.50375e-05
Cgl0277		putative ACR	1.80708	0.000578493
Cgl0281		Hypothetical protein	2.39714	2.71564e-06
Cgl0282		Putative translation initiation inhibitor	1.53161	0.000615943
Cgl0283		Permeases of the major facilitator superfamily protein	4.01188	1.57983e-08
Cgl0284	fadD1	Acyl-CoA synthetases (AMP-forming)/AMP-acid ligases II	3.89022	2.85146e-09
Cgl0286	fabG1	Dehydrogenases with different specificities (related to short-chain alcohol dehydrogenases)	2.566	0.000315137
Cgl0287		putative metal-dependent hydrolase of the TIM-barrel fold protein	2.83006	0.000727939
Cgl0288	fadE	Acyl-CoA dehydrogenases	3.48403	2.21035e-06
Cgl0289		putative acyl dehydratase	2.71337	0.000348998
Cgl0293	nth	putative EndoIII-related endonuclease	1.32408	6.5895e-06
Cgl0294		Thiol-disulfide isomerase and thioredoxins	1.15835	0.000222909
Cgl0300		Hypothetical protein	4.09287	2.21182e-06
Cgl0301		putative ATPases involved in pili and flagella biosynthesis%2C VirB11 family	2.91962	3.10943e-05
Cgl0302		Hypothetical membrane protein	2.35793	0.00207658
Cgl0303		Hypothetical protein	1.01432	0.0012454
Cgl0305		Hypothetical protein	2.79136	0.000754221
Cgl0306		Hypothetical protein	3.69441	1.4492e-06
Cgl0310		Hypothetical protein	1.73011	0.00227581
Cgl0315		Adenylate kinase	2.2772	0.00198913
Cgl0316	rluC1	Pseudouridylate synthases%2C 23S RNA-specific	3.43114	0.000103389
Cgl0317	bglS'	Beta-glucosidase-related glycosidases	3.62913	6.66048e-08
Cgl0318	bglS	Hypothetical membrane protein	4.33513	9.6518e-05
Cgl0321		Dehydrogenases with different specificities (related to short-chain alcohol dehydrogenases)	1.07309	0.0215838
Cgl0323	rmlB2	Nucleoside-diphosphate-sugar epimerases	-1.94864	2.69618e-24
Cgl0326		Hypothetical protein	1.73623	0.00468691
Cgl0328		5'-nucleotidase/2'%2C3'-cyclic phosphodiesterase	1.23108	0.005387
Cgl0332	rmlA1	dTDP-glucose pyrophosphorylase	-1.11005	0.000149098
Cgl0336		ABC-type Fe3+-siderophores transport systems%2C periplasmic components	2.75065	1.40863e-06
Cgl0337		Hypothetical protein	-1.07013	0.000823624
Cgl0338		Hypothetical membrane protein	1.3725	0.0125893
Cgl0343	cmt1	Hypothetical protein	-2.11175	2.7178e-11
Cgl0344	wzz	ATPases involved in chromosome partitioning	-2.70796	1.4063e-28
Cgl0345	ptpA2	Protein-tyrosine-phosphatase	-3.22242	8.06633e-24
Cgl0346		Hypothetical protein	-2.30962	3.84896e-19
Cgl0347	capD	putative nucleoside-diphosphate sugar epimerases	-2.4597	2.00661e-12
Cgl0348		putative pyridoxal phosphate-dependent enzyme apparently involved in regulation of cell wall biogenesis	-2.09149	1.02831e-05
Cgl0349		Sugar transferases involved in lipopolysaccharide synthesis	-1.87273	4.98218e-08
Cgl0356		Hypothetical protein	5.19619	1.57795e-05
Cgl0359		putative acyltransferases	-1.16175	2.06206e-06
Cgl0360	udgA1	putative UDP-glucose 6-dehydrogenase	-2.8299	2.0205e-16
Cgl0362		Hypothetical membrane protein	-1.44682	6.02858e-05
Cgl0367	galU2	UDP-glucose pyrophosphorylase	-1.30515	4.66757e-06
Cgl0368		putative ACR	1.23975	0.0259023
Cgl0374		Hypothetical protein	2.98817	0.0311429
Cgl0378		Hypothetical membrane protein	-1.26578	0.0024224
Cgl0382	purU	Formyltetrahydrofolate hydrolase	1.57435	0.00343905
Cgl0383	deoC	Deoxyribose-phosphate aldolase	3.59514	1.64471e-05
Cgl0384		Hypothetical protein	5.20501	5.41437e-09
Cgl0385		putative BCR	-1.09865	0.000304803
Cgl0387		Hypothetical membrane protein	4.63238	2.18083e-05
Cgl0388		Hypothetical membrane protein	2.4543	1.28559e-08
Cgl0389		ABC-type transporter%2C periplasmic component	2.75862	6.46645e-12
Cgl0390		ABC-type transporter%2C permease components	1.55985	6.66915e-05
Cgl0391		ABC-type transporter%2C ATPase component	3.01269	3.57416e-05
Cgl0392		Hypothetical membrane protein	3.4545	5.19039e-05
Cgl0393		Hypothetical membrane protein	4.12404	9.63471e-05
Cgl0394		Hypothetical protein	-2.0901	2.97227e-13
Cgl0401		putative glycosyltransferases	1.35677	1.85123e-05
Cgl0405		Hypothetical protein	2.03914	0.0212759
Cgl0408	ppx1	Exopolyphosphatase	-1.13465	0.00132882
Cgl0413		Hypothetical protein	-1.21636	0.0191151
Cgl0418	hemC	Porphobilinogen deaminase	-1.35874	2.34443e-15
Cgl0421		Permeases of the major facilitator superfamily protein	1.15781	2.71908e-05
Cgl0422		Sugar phosphate isomerases/epimerases	3.09331	1.53813e-08
Cgl0425		Hypothetical protein	1.4123	2.22945e-05
Cgl0426		ABC-type transporter%2C ATPase component	1.51942	0.0390222
Cgl0430		Hypothetical protein	1.54276	0.0165424
Cgl0443		Hypothetical protein	5.09289	4.12342e-07
Cgl0444		Putative translation initiation inhibitor	4.84185	0.000982694
Cgl0448	menA	1%2C4-dihydroxy-2-naphthoate octaprenyltransferase	1.5407	0.00155946
Cgl0449		Hypothetical protein	1.21548	1.76765e-06
Cgl0451		putative membrane protein	1.58896	7.38359e-05
Cgl0452		NAD-dependent aldehyde dehydrogenases	2.14601	7.56001e-12
Cgl0455		Hypothetical protein	-1.23103	0.00692153
Cgl0459		Hypothetical membrane protein	-1.8518	0.00643102
Cgl0460	pitA	Phosphate/sulphate permeases	-1.24571	1.55325e-07
Cgl0466	menC	O-succinylbenzoate synthase	2.77167	1.33525e-05
Cgl0468		Hypothetical membrane protein	1.03285	0.0148949
Cgl0472		Dehydrogenases (flavoproteins)	2.25301	1.96927e-05
Cgl0476	rplK	Ribosomal protein L11	-1.9245	4.05282e-06
Cgl0477	rplA	Ribosomal protein L1	-1.7265	1.31054e-05
Cgl0479	gabT	PLP-dependent aminotransferases	3.87676	5.29033e-06
Cgl0480	gabD2	NAD-dependent aldehyde dehydrogenases	3.19564	1.2935e-05
Cgl0481		Amino acid permeases	2.32441	0.000365435
Cgl0485	rplJ	Ribosomal protein L10	-2.52698	2.04865e-09
Cgl0486	rplL	Ribosomal protein L7/L12	-2.01242	5.58899e-05
Cgl0488	rpoB	DNA-directed RNA polymerase beta subunit/140 kD subunit (split gene in Mjan%2C Mthe%2C Aful)	-1.6994	4.87983e-05
Cgl0489	rpoC	DNA-directed RNA polymerase beta' subunit/160 kD subunit (split gene in archaea and Syn)	-1.06498	0.0149895
Cgl0491		putative transcriptional regulators	1.69899	0.00268597
Cgl0493	rpsL	Ribosomal protein S12	-2.63644	2.48642e-10
Cgl0494	rpsG	Ribosomal protein S7	-2.78723	5.74953e-15
Cgl0495		Translation elongation and release factors (GTPases)	-1.12041	0.012549
Cgl0498		Hypothetical protein	6.10906	0.000114669
Cgl0499		Hypothetical protein	2.65659	0.00216031
Cgl0500		ABC-type transporter%2C ATPase component	2.17765	2.45605e-07
Cgl0501		ABC-type transporter%2C permease components	2.57037	2.29866e-08
Cgl0502		ABC-type transporter%2C permease components	3.2006	6.74927e-12
Cgl0504		Ribosomal protein S10	-2.63324	6.4626e-10
Cgl0505	rplC	Ribosomal protein L3	-2.70132	1.2196e-11
Cgl0507	rplD	Ribosomal protein L4	-2.38733	5.14355e-08
Cgl0508	rplW	Ribosomal protein L23	-2.35879	9.1892e-08
Cgl0510	rplB	Ribosomal protein L2	-2.33032	2.47542e-08
Cgl0511	rpsS	Ribosomal protein S19	-1.75796	0.000174721
Cgl0513	rplV	Ribosomal protein L22	-2.15617	3.13978e-07
Cgl0514	rpsC	Ribosomal protein S3	-1.99965	3.65399e-07
Cgl0515	rplP	Ribosomal protein L16/L10E	-1.59358	0.000460876
Cgl0516	rpmC	Ribosomal protein L29	-1.71946	9.92042e-06
Cgl0517	rpsQ	Ribosomal protein S17	-1.3535	0.00333587
Cgl0520		Hypothetical protein	-1.62145	5.98682e-05
Cgl0521	rplN	Ribosomal protein L14	-2.14722	1.40323e-06
Cgl0522	rplX	Ribosomal protein L24	-1.8197	0.000106008
Cgl0523	rplE	Ribosomal protein L5	-2.03777	9.31839e-07
Cgl0524		Hypothetical protein	1.95472	0.0016688
Cgl0528		Hypothetical protein	-1.39261	0.00547376
Cgl0530		Hypothetical protein	-2.70952	6.051e-34
Cgl0532		ABC-type transporter%2C duplicated ATPase component	-1.2978	0.0240445
Cgl0533		ABC-type transporter%2C permease components	-1.5456	0.00861603
Cgl0534		Hypothetical membrane protein	-3.6721	3.9177e-109
Cgl0535		Hypothetical protein	-3.97132	2.1646e-37
Cgl0536		Histone acetyltransferase HPA2	5.19615	2.41216e-07
Cgl0537	rpsH	Ribosomal protein S8	-2.29868	3.84894e-07
Cgl0538	rplF	Ribosomal protein L6	-2.32383	1.89476e-11
Cgl0539	rplR	Ribosomal protein L18	-2.23736	4.36302e-07
Cgl0540	rpsE	Ribosomal protein S5	-1.98849	1.77222e-07
Cgl0541	rpmD	Ribosomal protein L30/L7E	-2.04484	4.29162e-09
Cgl0542	rplO	Ribosomal protein L15	-1.95694	1.0277e-05
Cgl0546	betB	NAD-dependent aldehyde dehydrogenases	2.81999	0.000114717
Cgl0547		Hypothetical protein	3.09426	0.000226795
Cgl0548		putative NAD(FAD)-dependent dehydrogenases	2.6514	0.000111335
Cgl0550	fabG2	Dehydrogenases with different specificities (related to short-chain alcohol dehydrogenases)	4.3386	2.71564e-06
Cgl0551		Phosphoenolpyruvate synthase/pyruvate phosphate dikinase	2.73516	0.000107393
Cgl0552		Phosphoenolpyruvate synthase/pyruvate phosphate dikinase	3.17082	1.48288e-05
Cgl0553	cytP	Cytochrome P450	1.44014	0.0322409
Cgl0555	secY	Preprotein translocase subunit SecY	-1.52432	2.06206e-06
Cgl0556	adk	Adenylate kinase	-1.0914	0.0128119
Cgl0560	infA	Translation initiation factor IF-1	-2.29918	1.9991e-09
Cgl0561	rpsM	Ribosomal protein S13	-2.26706	4.27779e-08
Cgl0562	rpsK	Ribosomal protein S11	-2.03716	8.16488e-06
Cgl0563	rpsD	Ribosomal protein S4	-2.5327	1.09699e-11
Cgl0564	rpoA	DNA-directed RNA polymerase alpha subunit/40 kD subunit	-2.08707	5.52111e-06
Cgl0566	rplQ	Ribosomal protein L17	-1.77976	0.000227342
Cgl0567		Pseudouridylate synthase (tRNA psi55)	1.53647	0.0209123
Cgl0569		Hypothetical protein	2.13715	0.000790275
Cgl0571		Hypothetical protein	4.20014	2.34569e-06
Cgl0573	cma	Cyclopropane fatty acid synthase	-1.06833	0.00134084
Cgl0575		Subtilisin-like serine proteases	3.95719	4.39799e-08
Cgl0576		Hypothetical membrane protein	4.50427	8.19883e-08
Cgl0577		DNA segregation ATPase FtsK/SpoIIIE	4.90501	1.83214e-10
Cgl0578		Hypothetical protein	3.58467	9.55277e-06
Cgl0579		Hypothetical protein	5.33958	4.64997e-06
Cgl0580		Hypothetical protein	4.38924	1.09787e-05
Cgl0581	rplM	Ribosomal protein L13	-2.10292	2.47272e-06
Cgl0582	rpsI	Ribosomal protein S9	-2.26354	8.26538e-10
Cgl0584		Hypothetical protein	3.11772	0.000164418
Cgl0585		Hypothetical protein	4.53103	2.10124e-07
Cgl0586		Hypothetical protein	4.93735	3.77886e-05
Cgl0588	alr	Alanine racemase	2.66323	4.40307e-05
Cgl0589		putative ATPase or kinase	1.39	0.000301851
Cgl0598	groEL'	Chaperonin GroEL (HSP60 family)	-1.12937	0.00457466
Cgl0599	whiB3	Hypothetical protein	5.44981	5.79757e-06
Cgl0601		Hypothetical protein	-2.10481	1.18896e-10
Cgl0605		Permeases of the drug/metabolite transporter (DMT) superfamily protein	4.14558	1.96615e-07
Cgl0606		Transcriptional regulator	3.43769	4.47519e-05
Cgl0611	cgtS7	Two-component system%2C sensory transduction histidine kinases	2.88097	1.26855e-05
Cgl0615		Hypothetical protein	-1.2954	5.18475e-08
Cgl0617		Hypothetical protein	2.34946	0.000703653
Cgl0618		Hypothetical protein	-2.71123	2.59065e-16
Cgl0628		Bacterial lipocalin	-1.26778	1.9184e-05
Cgl0632		ABC-type transporter%2C permease components	1.66828	0.0177433
Cgl0638	dnaE2	DNA polymerase III alpha subunit	2.45729	0.000105898
Cgl0640		putative membrane protein	-1.33633	7.40122e-16
Cgl0641	sirR	Mn-dependent transcriptional regulator	-1.04834	1.91311e-05
Cgl0642		Hypothetical protein	1.14629	0.0278084
Cgl0654	cstA	Carbon starvation protein%2C predicted membrane protein	-2.66052	1.37985e-18
Cgl0658	prpB2	PEP phosphonomutase	3.00299	7.38359e-05
Cgl0659	prpC2	Citrate synthase	2.26724	0.000387148
Cgl0661	mdh2	Malate/L-lactate dehydrogenases	2.53905	0.000115952
Cgl0664	icd	Monomeric isocitrate dehydrogenase (NADP+)	-1.3742	0.000341844
Cgl0665		Siderophore-interacting protein	3.00398	3.05984e-09
Cgl0666		ABC-type transporter%2C ATPase component	2.5136	6.3584e-05
Cgl0667		ABC-type transporter%2C permease components	3.71034	1.16079e-05
Cgl0668		ABC-type transporter%2C permease components	2.54853	8.56089e-05
Cgl0669	irp1	ABC-type transporter%2C periplasmic component	1.04441	0.0130012
Cgl0671		Exonuclease III	-1.20983	6.69792e-07
Cgl0672		putative membrane protein	-1.27419	7.72827e-08
Cgl0674		ABC-type transporter%2C periplasmic component	-1.33728	1.3976e-15
Cgl0677	trpS	Tryptophanyl-tRNA synthetase	-1.48064	2.75246e-09
Cgl0680	dac	D-alanyl-D-alanine carboxypeptidase	1.94025	0.0141788
Cgl0681		Hypothetical protein	-1.85492	9.84084e-36
Cgl0682		Cell wall-associated hydrolases (invasion-associated proteins)	4.74225	9.26422e-10
Cgl0683		Hypothetical protein	4.21059	0.000129096
Cgl0685		putative transcriptional regulators	-1.14838	1.25074e-06
Cgl0687	pmmB	Phosphomannomutase	1.65055	2.27192e-06
Cgl0688	lpdA	Dihydrolipoamide dehydrogenase/glutathione oxidoreductase	-1.00853	0.000309278
Cgl0689	pyc	Pyruvate carboxylase	-1.75865	7.26058e-13
Cgl0690		Hypothetical protein	2.6395	0.00183197
Cgl0692		Putative GTPases (G3E family)	5.1322	1.16908e-08
Cgl0693		Thioredoxin reductase	2.67198	1.02831e-05
Cgl0694	prpD1	putative protein involved in propionate catabolism	3.1846	8.04492e-09
Cgl0695	prpB1	PEP phosphonomutase	2.51294	4.98366e-11
Cgl0696	prpC1	Citrate synthase	1.4842	2.13909e-07
Cgl0699		Hypothetical protein	4.07849	0.000219019
Cgl0700	accBC	Acyl coenzyme A carboxylase	-2.18124	7.40671e-09
Cgl0705		Nucleotide-binding protein implicated in inhibition of septum formation	-2.64107	1.05444e-75
Cgl0706		Hypothetical protein	-2.59674	1.63221e-08
Cgl0707	dtsR2	Detergent sensitivity rescuer dtsR2	-2.96763	1.21007e-15
Cgl0711	purK	Phosphoribosylaminoimidazole carboxylase (NCAIR synthetase)	-1.09281	3.51987e-08
Cgl0714	purE	Phosphoribosylcarboxyaminoimidazole (NCAIR) mutase	1.04851	0.00103898
Cgl0717	ntaA	Coenzyme F420-dependent N5%2CN10-methylene tetrahydromethanopterin reductase-dependent oxidoreductases	4.03654	2.19661e-06
Cgl0719		Dehydrogenases with different specificities (related to short-chain alcohol dehydrogenases)	-1.33527	3.59626e-09
Cgl0722		Lactoylglutathione lyase	2.41736	5.52056e-07
Cgl0723		Hypothetical membrane protein	1.26017	0.0313626
Cgl0724		ABC-type transporter%2C permease components	-1.69146	2.09923e-23
Cgl0725		ABC-type transporter%2C permease components	-1.49865	8.23902e-16
Cgl0727		ABC-type transporter%2C periplasmic component	-1.68783	2.11627e-12
Cgl0728		Hypothetical protein	5.38883	1.75069e-05
Cgl0729	msiK2	ABC-type transporter%2C ATPase component	1.54599	0.00298977
Cgl0732		Hypothetical protein	-1.22831	0.00142447
Cgl0734		putative ACR	-1.69189	9.53369e-07
Cgl0735		Superfamily I DNA and RNA helicases	-1.08125	0.0163898
Cgl0738		Type II restriction enzyme%2C methylase subunits	-3.76273	7.0456e-18
Cgl0739		Superfamily II DNA/RNA helicases%2C SNF2 family	-2.58881	4.02637e-31
Cgl0743	whiB2	Hypothetical protein	2.09657	3.57224e-05
Cgl0752	sahH	S-adenosylhomocysteine hydrolase	-1.11062	1.68899e-05
Cgl0753	tmk	Thymidylate kinase	-1.20781	7.44168e-06
Cgl0754	mtrA	Two-component system%2C response regulators consisting of a CheY-like receiver domain and a HTH DNA-binding domain	-1.50189	1.03169e-06
Cgl0757		putative amidophosphoribosyltransferases	4.1069	9.11952e-06
Cgl0760		Preprotein translocase subunit SecA (ATPase%2C RNA helicase)	-1.31131	2.28636e-05
Cgl0763		putative GTPases	2.52984	2.86706e-05
Cgl0765		putative ACR	1.77557	4.1996e-09
Cgl0774		Hypothetical protein	1.77587	2.03784e-07
Cgl0780		putative metal-dependent hydrolase	5.57036	8.19883e-08
Cgl0781		Hypothetical protein	3.93176	7.14878e-07
Cgl0783		putative secreted protein containing a PDZ domain protein	1.66287	0.00149848
Cgl0787	pdxR	Transcriptional regulators containing a DNA-binding HTH domain and an aminotransferase domain (MocR family) and their eukaryotic orthologs	1.6365	0.0317472
Cgl0788		Pyridoxine biosynthesis enzyme	-1.24249	3.72221e-07
Cgl0789		putative glutamine amidotransferase involved in pyridoxine biosynthesis	-1.73219	6.03988e-09
Cgl0792		Hypothetical protein	4.5269	1.48196e-05
Cgl0793		Hypothetical protein	3.97237	0.00737323
Cgl0796		Hypothetical protein	-1.01574	0.00362433
Cgl0802	ftsE	putative ATPase involved in cell division	-1.20701	3.89609e-09
Cgl0803	ftsX	Cell division protein	-2.11475	1.71872e-12
Cgl0804	smpB	tmRNA-binding protein	-1.00228	0.00473062
Cgl0805		putative BCR	-1.12881	1.15456e-05
Cgl0806	tnp18a(ISCg18a)	Hypothetical protein	1.97165	0.0155131
Cgl0807		Siderophore-interacting protein	2.01892	4.28462e-06
Cgl0808		ABC-type Fe3+-siderophores transport systems%2C periplasmic components	2.87167	1.04194e-07
Cgl0814		PLP-dependent aminotransferases	4.73277	2.42365e-07
Cgl0815		Hypothetical membrane protein	-2.11294	4.91504e-14
Cgl0816		DNA or RNA helicases of superfamily II	-1.13901	4.46136e-11
Cgl0828	serC	Phosphoserine aminotransferase	-1.4552	0.00024077
Cgl0835		Hypothetical protein	-1.75043	1.68786e-10
Cgl0836	fas-IB	3-oxoacyl-(acyl-carrier-protein) synthase	-1.56193	2.74543e-07
Cgl0838		Hypothetical protein	3.01206	0.00280462
Cgl0839		Homoserine acetyltransferase	1.06127	0.000115286
Cgl0840		Hypothetical protein	-1.70482	2.93189e-06
Cgl0841		Hypothetical protein	-1.17714	0.00147504
Cgl0843	folA	Dihydrofolate reductase	-1.11335	5.49546e-09
Cgl0844	thyA	Thymidylate synthase	-1.49909	6.9562e-05
Cgl0846		Lhr-like helicases	1.53516	0.000126757
Cgl0849		putative membrane-associated protein	3.67532	2.04115e-06
Cgl0850		Cyanate permease	1.63602	5.94632e-09
Cgl0852		Hypothetical protein	2.79007	3.76588e-06
Cgl0862	citE	Citrate lyase beta subunit	2.40445	0.000439886
Cgl0864		Hypothetical protein	1.90062	0.000162156
Cgl0866	rpsR	Ribosomal protein S18	-1.87922	3.03953e-06
Cgl0867	rpsN	Ribosomal protein S14	-1.65144	0.000483753
Cgl0868	rpmG	Ribosomal protein L33	-1.66994	0.000157691
Cgl0869	rpmB	Ribosomal protein L28	-1.60505	0.000149845
Cgl0871		putative transcriptional regulators	-1.11609	0.000386772
Cgl0872	rpmE	Ribosomal protein L31	-1.88263	5.59105e-06
Cgl0873	rpmF	Hypothetical protein	-1.2282	0.000811405
Cgl0874	cgtR2	Two-component system%2C response regulators consisting of a CheY-like receiver domain and a HTH DNA-binding domain	-1.25102	0.00376179
Cgl0880		Hypothetical protein	-1.03188	0.000745037
Cgl0884		Acetyltransferases%2C including N-acetylases of ribosomal proteins	1.31752	0.0156046
Cgl0885		Hypothetical membrane protein	-1.6188	2.05622e-09
Cgl0887		putative membrane protein	1.912	0.0124634
Cgl0891		putative methyltransferases	1.00227	0.000247044
Cgl0892	betP	Choline-glycine betaine transporter	-2.23346	7.37649e-15
Cgl0895		putative ACR%2C predicted metal-dependent hydrolases	1.52992	0.00155897
Cgl0896		Hypothetical protein	1.96428	0.000213165
Cgl0897		Hypothetical protein	5.01615	2.78684e-08
Cgl0900	tnp7a(ISCg7a)	Hypothetical protein	4.77503	4.14375e-07
Cgl0902		Adenine specific DNA methylase Mod	1.90723	4.14375e-07
Cgl0906		putative transcriptional regulators	3.67769	1.72259e-05
Cgl0907		Hypothetical membrane protein	2.87606	0.000388494
Cgl0908		Mg-dependent DNase	2.21084	9.75917e-06
Cgl0909		putative BCR	1.64877	0.000349549
Cgl0914		Thiol-disulfide isomerase and thioredoxins	2.50415	2.37432e-06
Cgl0919		Enoyl-CoA hydratase/carnithine racemase	1.45697	0.00409881
Cgl0924	mmpL2	putative drug exporters of the RND superfamily protein	2.46108	0.00097468
Cgl0928		Hypothetical protein	-1.08216	0.0322365
Cgl0931		ABC-type transporter%2C permease components	2.59773	0.00043576
Cgl0932		ABC-type transporter%2C permease components	2.90785	0.000285425
Cgl0933		ABC-type transporter%2C ATPase component	7.25102	3.42393e-08
Cgl0934		ABC-type transporter%2C ATPase component	3.831	2.48409e-07
Cgl0936		Dioxygenases related to 2-nitropropane dioxygenase	2.07156	1.80571e-13
Cgl0939	rplY	Ribosomal protein L25 (general stress protein Ctc)	-1.77091	2.28103e-06
Cgl0940		putative lactoylglutathione lyase	2.0901	1.22739e-08
Cgl0942	prsA	Phosphoribosylpyrophosphate synthetase	-1.89762	8.60342e-12
Cgl0943	glmU	N-acetylglucosamine-1-phosphate uridyltransferase (contains nucleotidyltransferase and I-patch acetyltransferase domains)	-1.74323	7.05501e-29
Cgl0944		Hypothetical membrane protein	3.39959	4.14357e-06
Cgl0950		Hypothetical protein	-3.31473	2.01427e-30
Cgl0952		ABC-type multidrug/protein/lipid transport system%2C ATPase component	3.63236	1.22554e-08
Cgl0953		ABC-type transporter%2C ATPase component and permease component	2.79677	4.15881e-06
Cgl0955		Hypothetical protein	2.52166	6.40904e-11
Cgl0962		Transcriptional regulator	3.60416	1.26639e-06
Cgl0968	lysI	L-lysine transport protein	2.02162	0.00154206
Cgl0969		Hypothetical protein	1.3443	0.00422729
Cgl0970		putative pyrophosphatase	1.33053	4.86407e-08
Cgl0971	porC	Hypothetical protein	-2.6984	8.34667e-36
Cgl0972	porB	Hypothetical protein	1.73868	0.000113723
Cgl0973		Hypothetical protein	1.2968	0.037328
Cgl0975		Hypothetical protein	-1.30306	0.000107748
Cgl0978	tdcB	Threonine dehydratase	4.32689	2.48934e-08
Cgl0981		Putative stress-responsive transcriptional regulator	2.60394	0.0164897
Cgl0982		AraC-type DNA-binding domain-containing proteins	2.13024	1.53218e-16
Cgl0983		Hypothetical membrane protein	-1.45639	0.000400709
Cgl0985		Hypothetical protein	-2.01292	3.10872e-06
Cgl0986	greA	Transcription elongation factor	-2.03333	1.30315e-09
Cgl0990	aroF	3-Deoxy-D-arabino-heptulosonate 7-phosphate (DAHP) synthase	-1.99223	1.49693e-25
Cgl0996	glyA	Glycine hydroxymethyltransferase	-1.45325	0.00210277
Cgl0999		Hypothetical protein	1.58724	9.25995e-09
Cgl1008		Transcriptional regulators	1.56207	0.0109688
Cgl1012		Hypothetical protein	3.18678	0.0410318
Cgl1014		putative flavoprotein	1.91649	2.9153e-05
Cgl1015	ssiE	Coenzyme F420-dependent N5%2CN10-methylene tetrahydromethanopterin reductase-dependent oxidoreductases	3.97341	4.41139e-12
Cgl1016	ssiF	Acyl-CoA dehydrogenases	2.67465	2.34449e-07
Cgl1017	ssiG	Acyl-CoA dehydrogenases	4.32808	3.64626e-08
Cgl1018	ssuD2	Coenzyme F420-dependent N5%2CN10-methylene tetrahydromethanopterin reductase-dependent oxidoreductases	2.85391	2.08546e-25
Cgl1019	glpX	Fructose-1%2C6-bisphosphatase/sedoheptulose 1%2C7-bisphosphatase	-1.41076	0.00017871
Cgl1020		Hypothetical protein	-1.07782	2.91013e-05
Cgl1025	xseA	Exonuclease VII%2C large subunit	1.34207	8.27541e-07
Cgl1028		putative permease	1.12129	2.35633e-05
Cgl1031	cmt5	Hypothetical protein	-1.38074	2.4051e-11
Cgl1032		putative GTPase	-1.6881	5.91569e-09
Cgl1034	arcB	Ornithine carbamoyltransferase	1.38934	2.76889e-05
Cgl1035		Acetyltransferases%2C including N-acetylases of ribosomal proteins	3.00165	0.000427618
Cgl1036		Dehydrogenases with different specificities (related to short-chain alcohol dehydrogenases)	5.28636	1.06766e-07
Cgl1037	tnp9a(ISCg9a)	Transposase	2.1877	5.59105e-06
Cgl1040		Hypothetical protein	1.23042	0.0245971
Cgl1041		Hypothetical protein	1.23489	0.000309797
Cgl1042		Hypothetical protein	2.19075	0.00199924
Cgl1046		Hypothetical protein	1.16693	0.0115367
Cgl1047		Hypothetical protein	1.3943	0.0420152
Cgl1048		Aldo/keto reductases%2C related to diketogulonate reductase	1.76718	0.0149215
Cgl1049		putative ACR%2C of gamma-carboxymuconolactone decarboxylase subunit	2.5259	0.0382947
Cgl1050		putative nucleoside-diphosphate-sugar epimerases	2.88725	1.1833e-05
Cgl1054		Hypothetical protein	2.7675	0.031974
Cgl1058		Phosphoglycerate mutase/fructose-2%2C6-bisphosphatase	1.42693	0.00011117
Cgl1059		Hypothetical protein	1.81192	3.99792e-08
Cgl1060		PEP phosphonomutase	1.6086	2.79198e-08
Cgl1062		Hypothetical protein	1.70729	0.000309655
Cgl1064		Transcriptional regulators	-1.54924	0.000714497
Cgl1071		putative BCR	1.90906	0.00631155
Cgl1075	phnB2	putative BCR	1.7959	0.000120754
Cgl1077	pobB	2-polyprenyl-6-methoxyphenol hydroxylase-dependent oxidoreductases	2.40169	3.87663e-05
Cgl1078		ABC-type transporter%2C permease components	-1.7621	1.37996e-08
Cgl1079		ABC-type transporter%2C duplicated ATPase component	-1.16362	0.000337198
Cgl1080		ABC-type transporter%2C permease components	-1.3681	2.4934e-05
Cgl1081		Adenylate kinase	-1.97167	1.57646e-06
Cgl1082	chaA	Ca2+/H+ antiporter	-1.49527	1.81737e-07
Cgl1083		putative proteins%2C LmbE homologs	2.02689	0.00388877
Cgl1084		Hypothetical membrane protein	-1.14868	9.35182e-07
Cgl1089		Ketopantoate reductase	3.06713	2.9153e-05
Cgl1093		Hypothetical protein	-1.05162	0.000468224
Cgl1095		Hypothetical membrane protein	1.4896	0.0152227
Cgl1096		Hypothetical protein	-2.90323	1.24427e-20
Cgl1097		Hypothetical protein	-2.6387	3.53513e-21
Cgl1098		putative membrane GTPase involved in stress response	-1.17329	0.000219019
Cgl1099		ABC-type dipeptide/oligopeptide/nickel transport systems%2C periplasmic components	1.42286	0.000468258
Cgl1102	fdxC	Ferredoxin 3	-1.47828	0.000201582
Cgl1103	dapC	PLP-dependent aminotransferases	-1.00855	0.00260664
Cgl1105		Hypothetical protein	2.18313	0.0014621
Cgl1106	dapD	Tetrahydrodipicolinate N-succinyltransferase	-1.09904	3.78092e-10
Cgl1109	dapE	Acetylornithine deacetylase/Succinyl-diaminopimelate desuccinylase	1.56837	1.43485e-07
Cgl1111	folP2	Dihydropteroate synthase	2.46983	1.73222e-07
Cgl1112		Glycosyltransferases involved in cell wall biogenesis	1.46099	1.44999e-07
Cgl1114		Hypothetical protein	1.1736	0.0382823
Cgl1117	glgA	putative glycosyltransferases	-1.35472	3.65218e-05
Cgl1118	glgC	ADP-glucose pyrophosphorylase	-1.67387	5.69288e-07
Cgl1119		Hypothetical protein	-1.64328	1.61496e-24
Cgl1122		Hypothetical protein	-1.10443	0.00678252
Cgl1123	mrp	ATPases involved in chromosome partitioning	-1.03691	0.0109751
Cgl1127		Hypothetical protein	-1.67816	6.07514e-10
Cgl1128		Hypothetical protein	-1.21002	0.00451523
Cgl1129	odhA	Pyruvate and 2-oxoglutarate dehydrogenases%2C E1 component	-1.15784	0.0022758
Cgl1137		Permeases of the major facilitator superfamily protein	1.68699	0.00301029
Cgl1139	metE	Methionine synthase II (cobalamin-independent)	3.53711	2.75311e-20
Cgl1141		putative flavoprotein involved in K+ transport	-3.12652	5.40552e-43
Cgl1142		Hypothetical membrane protein	-1.37117	0.00420883
Cgl1144		putative hydrolases or acyltransferases (alpha/beta hydrolase superfamily)	2.25331	7.31909e-06
Cgl1145		Non-ribosomal peptide synthetase modules	3.78199	1.35199e-06
Cgl1153		NTP pyrophosphohydrolases including oxidative damage repair enzymes	-1.41925	0.000569504
Cgl1158		2-polyprenyl-6-methoxyphenol hydroxylase-dependent oxidoreductases	4.09566	3.24057e-07
Cgl1159	tfdF	Alcohol dehydrogenase IV	1.71269	0.00360271
Cgl1161		Hypothetical membrane protein	-1.20437	0.00106242
Cgl1162		Hypothetical protein	1.59144	0.0312437
Cgl1163	putP	Na+/proline%2C Na+/panthothenate symporters	-1.13022	3.00786e-09
Cgl1168	lipP	Esterase/lipase	3.15309	0.000137908
Cgl1169	atoE	Short chain fatty acids transporter	3.39134	0.0129172
Cgl1172		Hypothetical protein	1.94282	2.10608e-05
Cgl1176	ctpC	Cation transport ATPases	2.55242	8.73552e-06
Cgl1178		putative hydrolases or acyltransferases (alpha/beta hydrolase superfamily)	-2.03282	3.40959e-21
Cgl1179	argS	Arginyl-tRNA synthetase	-1.24142	8.92987e-10
Cgl1180	lysA	Diaminopimelate decarboxylase	-1.71337	4.86938e-13
Cgl1186	narI	Nitrate reductase gamma subunit	-1.28258	2.74172e-05
Cgl1187	narJ	Nitrate reductase delta subunit	-1.13104	0.000102355
Cgl1188	narH	Nitrate reductase beta chain	-1.54137	4.86974e-07
Cgl1189	narG	Anaerobic dehydrogenases%2C typically selenocysteine-containing	-1.5726	1.87011e-05
Cgl1190	narK	Nitrate/nitrite transporter	-1.73304	4.14375e-07
Cgl1191	mog	Molybdopterin biosynthesis enzymes	1.54867	0.00198913
Cgl1199	rho	Transcription termination factor	-2.13518	9.88155e-17
Cgl1206	atpB	F0F1-type ATP synthase a subunit	-1.09688	0.010006
Cgl1214		Hypothetical protein	1.95784	0.0359312
Cgl1217		Lactoylglutathione lyase	-3.46187	2.73801e-87
Cgl1218		putative ACR	1.28052	7.38948e-05
Cgl1219		Thioredoxin domain-containing protein	1.14236	0.000102878
Cgl1220	ssuD1	Coenzyme F420-dependent N5%2CN10-methylene tetrahydromethanopterin reductase-dependent oxidoreductases	3.61629	4.5403e-09
Cgl1221	ssuC	ABC-type transporter%2C permease components	3.00969	3.8001e-12
Cgl1222	ssuB	ABC-type transporter%2C ATPase component	2.33262	7.31816e-13
Cgl1223	ssuA	ABC-type transporter%2C periplasmic component	1.95801	5.55621e-09
Cgl1224	glgB	1%2C4-alpha-glucan branching enzyme	-1.12764	0.00126308
Cgl1227		ABC-type transporter%2C ATPase component	-1.03954	1.61585e-05
Cgl1228		Hypothetical protein	4.32248	2.92955e-06
Cgl1229		Hypothetical protein	2.46763	4.8902e-05
Cgl1233		Hypothetical membrane protein	1.89982	0.0104999
Cgl1236		putative acetyltransferase	2.75284	3.86565e-08
Cgl1239		Hypothetical protein	1.36728	0.0192705
Cgl1246	gatC	Asp-tRNAAsn/Glu-tRNAGln amidotransferase C subunit	-1.72528	3.97825e-09
Cgl1247	gatA	Asp-tRNAAsn/Glu-tRNAGln amidotransferase A subunit	-1.15459	3.24298e-06
Cgl1248		Siderophore-interacting protein	1.1622	6.62231e-06
Cgl1251		Transcriptional regulators	1.81959	9.04716e-06
Cgl1252		ABC-type transporter%2C duplicated ATPase component	5.00436	1.68774e-10
Cgl1253		ABC-type transporter%2C permease components	3.91824	4.11082e-07
Cgl1254		ABC-type transporter%2C periplasmic component	3.76341	2.41216e-07
Cgl1255		putative components of ribose/xylose transport systems	4.49062	0.00445466
Cgl1256		Acetyltransferases%2C including N-acetylases of ribosomal proteins	3.06948	0.00012364
Cgl1257		ABC-type Fe3+-siderophores transport systems%2C periplasmic components	2.84486	4.45714e-11
Cgl1260		putative dinucleotide-binding enzymes	1.34177	0.00133303
Cgl1262	lysE	Lysine efflux permease	2.535	0.000937311
Cgl1263	lysG	Transcriptional regulator or Lysine export regulator protein	1.86399	3.60687e-05
Cgl1264		putative glutathione S-transferase	1.12659	2.17831e-06
Cgl1269		Hypothetical protein	-1.34922	0.000252396
Cgl1271	ilvB	Thiamine pyrophosphate-requiring enzymes [acetolactate synthase%2C pyruvate dehydrogenase (cytochrome)%2Cglyoxylate carboligase%2C phosphonopyruvate decarboxylase]	-2.01501	4.98366e-11
Cgl1272	ilvN	Acetolactate synthase%2C small subunit	-2.04297	5.09928e-07
Cgl1273	ilvC	Ketol-acid reductoisomerase or acetohydroxy-acid isomeroreductase	-2.03814	3.88779e-09
Cgl1275		ABC-type nitrate/sulfonate/taurine/bicarbonate transport systems%2C ATPase components	5.01935	1.39614e-06
Cgl1277		ABC-type nitrate/sulfonate/taurine/bicarbonate transport systems%2C periplasmic components	4.51714	3.00462e-08
Cgl1278		Hypothetical protein	1.20307	0.0497514
Cgl1284	serA	Phosphoglycerate dehydrogenase or D-3-phosphoglycerate dehydrogenase	-1.98868	8.03696e-08
Cgl1285		Hypothetical protein	1.50983	0.00997528
Cgl1290		2-keto-4-pentenoate hydratase/2-oxohepta-3-ene-1%2C7-dioic acid hydratase (catechol pathway)	-1.25809	1.89498e-05
Cgl1297		Transcriptional regulator	4.09859	3.13464e-06
Cgl1298		Hypothetical protein	4.32891	0.000123955
Cgl1305	thiC	Thiamine biosynthesis protein ThiC	-1.37154	9.62185e-06
Cgl1307		Hypothetical protein	1.76287	3.72333e-09
Cgl1308	glgP1	Glucan phosphorylase	-3.16791	1.66052e-17
Cgl1309		Hypothetical protein	2.23355	0.0140539
Cgl1313		Guanosine polyphosphate pyrophosphohydrolases/synthetases	2.4982	1.03614e-06
Cgl1314		Transcriptional regulator	-1.29201	3.66735e-07
Cgl1315	leuC	3-isopropylmalate dehydratase large subunit	-2.06882	2.14845e-11
Cgl1316	leuD	3-isopropylmalate dehydratase small subunit	-1.75315	2.01337e-08
Cgl1320	gpsA	Glycerol 3-phosphate dehydrogenase	3.52082	4.07598e-06
Cgl1324	ung	Uracil DNA glycosylase	1.15099	0.00430193
Cgl1333		Hypothetical protein	1.23433	0.0394836
Cgl1334		putative membrane protein	-1.4047	1.65628e-08
Cgl1336	int1	Integrase	1.87919	0.033361
Cgl1337		Hypothetical protein	1.87224	0.000835611
Cgl1342		Hypothetical protein	-1.24755	0.000634599
Cgl1344		Hypothetical protein	-1.79254	8.21255e-09
Cgl1345		Hypothetical protein	-1.94039	4.97809e-06
Cgl1348		Hypothetical protein	2.1441	0.00903316
Cgl1354		Permeases of the major facilitator superfamily protein	4.88607	3.1234e-08
Cgl1356	dkgX	Aldo/keto reductases%2C related to diketogulonate reductase	1.16737	2.13995e-05
Cgl1359	rpsA	Ribosomal protein S1	-2.06358	1.27335e-06
Cgl1368		Hypothetical protein	2.49768	0.00135152
Cgl1374		Hypothetical protein	-1.52791	0.000371187
Cgl1378	infC	Translation initiation factor IF3	-1.91231	2.22151e-06
Cgl1379	rpmI	Ribosomal protein L35	-2.05974	1.53051e-07
Cgl1380	rplT	Ribosomal protein L20	-2.14464	3.18089e-08
Cgl1382		Hypothetical protein	1.74873	0.0138845
Cgl1385	ugpB	ABC-type transporter%2C periplasmic component	2.18829	0.000900788
Cgl1386	ugpC	ABC-type transporter%2C ATPase component	3.07688	1.40472e-05
Cgl1387	glpQ2	Glycerophosphoryl diester phosphodiesterase	1.72207	0.00332772
Cgl1390	pheT	Phenylalanyl-tRNA synthetase beta subunit	-1.24581	8.21989e-07
Cgl1391		Hypothetical protein	-2.32525	1.18553e-19
Cgl1392		putative acyltransferases	-1.85619	1.68369e-28
Cgl1393		Hypothetical protein	-1.14197	7.38359e-05
Cgl1394	argC	Acetylglutamate semialdehyde dehydrogenase or N-acetylglutamate-5-semialdehyde dehydrogenase	-2.12542	1.17478e-13
Cgl1395	argJ	Ornithine acetyltransferase	-2.55097	8.6216e-23
Cgl1396	argB	N-acetylglutamate kinas	-3.20637	5.32931e-33
Cgl1397	argD	PLP-dependent aminotransferases or acetylornithine aminotransferase	-3.32142	1.0116e-33
Cgl1398	argF	Ornithine carbamoyltransferase	-3.02492	2.6539e-21
Cgl1399	argR	Arginine repressor	-2.38683	4.72128e-16
Cgl1400	argG	Argininosuccinate synthase	-1.314	0.000597234
Cgl1405		putative BCR	-1.11264	0.00839342
Cgl1407	uspA2	Universal stress protein UspA-binding proteins	1.54477	0.00387887
Cgl1415		Hypothetical protein	-1.94372	2.86731e-41
Cgl1416		Hypothetical protein	-2.04437	6.63829e-20
Cgl1420		ABC-type transporter%2C duplicated ATPase component	1.70677	0.00275814
Cgl1423		Acetyltransferases%2C including N-acetylases of ribosomal proteins	1.38655	0.029159
Cgl1426		16S rRNA uridine-516 pseudouridylate synthase synthases	-1.13255	0.000958528
Cgl1427	cmk	Cytidylate kinase	-1.22943	2.7051e-10
Cgl1428		putative GTPases	-1.12928	0.000467303
Cgl1432		ABC-type multidrug/protein/lipid transport system%2C ATPase component	5.93007	7.80638e-11
Cgl1433		ABC-type multidrug/protein/lipid transport system%2C ATPase component	3.71523	1.38688e-07
Cgl1434		putative divalent heavy-metal cations transporter	3.1287	1.40693e-05
Cgl1436		NhaP-type Na+/H+ and K+/H+ antiporters	2.36691	0.000233627
Cgl1441		FHA-domain-containing proteins	-1.008	0.0101939
Cgl1443		putative ACR	-1.17111	0.00674546
Cgl1448		putative CBS domain-containing proteins	-1.17477	1.90638e-05
Cgl1451		Siderophore-interacting protein	5.00004	3.53056e-07
Cgl1454		SAM-dependent methyltransferases	2.22838	1.89498e-05
Cgl1457		Transcriptional regulators	2.48147	0.000133981
Cgl1458	pctD	ABC-type transporter%2C permease components	3.44269	1.19394e-05
Cgl1459	pctC	ABC-type transporter%2C permease components	2.21397	0.00434139
Cgl1460	pctB	ABC-type transporter%2C ATPase component	2.93264	0.000249132
Cgl1461	pctA	ABC-type transporter%2C periplasmic component	2.76446	0.000326999
Cgl1462	pgp1	Hypothetical protein	2.98497	0.000325928
Cgl1463	thiD1	Hydroxymethylpyrimidine/phosphomethylpyrimidine kinase	-1.06156	0.00108558
Cgl1465	ndh	NADH dehydrogenase%2C FAD-containing subunit	-1.74226	2.23465e-06
Cgl1474		Hypothetical protein	-1.01133	0.024717
Cgl1475		Hypothetical membrane protein	-1.33006	0.000258493
Cgl1476		Hypothetical protein	-1.18852	0.0016688
Cgl1481	lip	Hypothetical protein	1.99856	7.64321e-05
Cgl1482	cobG	Hypothetical protein	4.91488	1.20865e-07
Cgl1484		Hypothetical protein	1.67523	0.0183268
Cgl1491	tatX	Hypothetical protein	-1.0408	0.00895065
Cgl1501		Plasmid maintenance system antidote protein	-1.49744	7.49422e-06
Cgl1502		Permeases of the major facilitator superfamily protein	1.9655	0.000813694
Cgl1504	hisG	ATP phosphoribosyltransferase (histidine biosynthesis)	-1.64532	6.2388e-09
Cgl1518	pyrD	Dihydroorotate dehydrogenase	-1.07428	0.000400709
Cgl1519		Hypothetical protein	1.9794	0.00253952
Cgl1520		Hypothetical protein	4.41405	1.44236e-05
Cgl1521	tnp16b(ISCg16b)	Putative transposase	6.21646	1.75948e-08
Cgl1524	tetB	ABC-type transporter%2C ATPase component and permease component	2.00045	0.000813176
Cgl1525	tetA	ABC-type transporter%2C ATPase component and permease component	4.01355	5.15234e-07
Cgl1526		Hypothetical protein	5.42718	0.000463026
Cgl1527		Histone acetyltransferase HPA2	1.00721	0.000546227
Cgl1528		Putative periplasmic protein kinase ArgK of G3E family protein	-3.79054	6.25142e-141
Cgl1536		Hypothetical protein	2.01411	0.00349278
Cgl1546	pacL	Cation transport ATPases	1.06728	0.000473268
Cgl1547		Hypothetical protein	1.70851	0.0151035
Cgl1548		Hypothetical protein	-1.79743	1.88121e-06
Cgl1553	int	Integrase	3.57597	9.51328e-07
Cgl1555		Hypothetical protein	4.67852	5.38705e-05
Cgl1556		Hypothetical protein	5.49807	9.90245e-10
Cgl1557	tnp3b(ISCg3b)	Transposase	1.77075	0.0161794
Cgl1565		putative transcriptional regulator	-1.08199	0.00763369
Cgl1566		Hypothetical membrane protein	1.46205	1.9085e-05
Cgl1569	ctaA	putative protein required for cytochrome oxidase assembly	-1.09367	0.000445825
Cgl1571		DNA or RNA helicases of superfamily II	1.95419	1.03925e-05
Cgl1575	tal	Transaldolase	-1.20536	0.000427618
Cgl1577	opcA	putative BCR%2C stimulates glucose-6-P dehydrogenase activity	-1.13313	3.60687e-05
Cgl1579	soxA	Hypothetical protein	3.03651	0.000589771
Cgl1584	secG	Preprotein translocase subunit	-1.57735	4.40459e-05
Cgl1599	fmu	tRNA and rRNA cytosine-C5-methylases	1.17528	1.30954e-07
Cgl1602	priA	Primosomal protein N' (replication factor Y) - superfamily II helicase	2.3522	9.34182e-07
Cgl1605		DNA-directed RNA polymerase subunit K/omega	-2.03486	1.41797e-07
Cgl1606	gmk	Guanylate kinase	-1.25062	0.020018
Cgl1609	carB	Carbamoylphosphate synthase large subunit (split gene in MJ)	-1.45127	0.00010093
Cgl1610	carA	Carbamoylphosphate synthase small subunit	-1.96563	4.99709e-11
Cgl1611	pyrC	Dihydroorotase	-1.24325	2.9906e-05
Cgl1618	nusB	Transcription termination factor	-1.52413	4.12024e-06
Cgl1619	efp	Translation elongation factor P/translation initiation factor eIF-5A	-1.0273	0.0078018
Cgl1623	aroC	Chorismate synthase	-1.22455	4.92017e-11
Cgl1624		Signal peptidase%2C cleaves prepilin-like proteins	3.69474	0.000598884
Cgl1629	aroE3	Shikimate 5-dehydrogenase	-1.05724	0.000781816
Cgl1630		putative periplasmic solute-binding protein	-1.28286	7.85598e-08
Cgl1632	alaS	Alanyl-tRNA synthetase	-1.32049	1.51176e-06
Cgl1645	sdaA	L-serine deaminase	2.40217	1.74453e-08
Cgl1651		Hypothetical protein	-1.45884	0.000445825
Cgl1652		Hypothetical membrane protein	-2.15543	1.20769e-07
Cgl1656		dipeptide-binding protein DciAE	1.81857	1.41022e-10
Cgl1657	secF	Preprotein translocase subunit SecF	-1.26824	5.29451e-09
Cgl1660	ruvB	Holliday junction resolvasome helicase subunit	1.14506	0.00366777
Cgl1661	ruvA	Holliday junction resolvasome DNA-binding subunit	1.51798	0.00130587
Cgl1663		putative ACR	-1.21253	0.00637336
Cgl1666		Hypothetical protein	1.34897	0.0409363
Cgl1670		Diadenosine tetraphosphate (Ap4A) hydrolase and other HIT family hydrolases	-1.09925	0.00547946
Cgl1671	thrS	Threonyl-tRNA synthetase	-1.5861	3.64097e-05
Cgl1672		putative iron-dependent peroxidase	-1.11306	0.00103106
Cgl1675		Hypothetical protein	3.01824	3.19665e-05
Cgl1676		Hypothetical protein	2.17278	0.0191151
Cgl1683		Hypothetical protein	2.84046	0.00879391
Cgl1688		ABC-type transporter%2C permease components	-1.09679	0.00632259
Cgl1690		Hypothetical protein	-3.10085	1.23823e-16
Cgl1691		Hypothetical protein	-2.991	2.5337e-10
Cgl1692		Phosphopantothenoylcysteine synthetase/decarboxylase	-3.34714	9.22451e-26
Cgl1693		Hypothetical protein	-3.47852	8.28651e-32
Cgl1694		Hypothetical protein	-1.10889	0.00241369
Cgl1696		Hypothetical protein	-2.09212	1.0316e-07
Cgl1697		Hypothetical protein	7.08601	2.58779e-05
Cgl1699		Hypothetical protein	3.47384	0.0191066
Cgl1702		Hypothetical protein	1.1454	0.0126179
Cgl1703		Hypothetical protein	-2.4841	7.25817e-16
Cgl1712		Hypothetical protein	-1.36752	0.0104755
Cgl1714		Hypothetical protein	1.22646	0.00440237
Cgl1724		Hypothetical protein	-4.98236	1.18704e-36
Cgl1725		Hypothetical protein	-4.71742	9.97842e-57
Cgl1726		Hypothetical protein	2.34619	1.62041e-06
Cgl1727		Hypothetical protein	2.03543	0.000791302
Cgl1729		Hypothetical protein	-1.30861	0.00229209
Cgl1733	tnp14b(ISCg14a)	Putative transposase	2.6431	1.2901e-06
Cgl1734	tnp14a(ISCg14a)	Transposase	1.02775	0.0159558
Cgl1735		Hypothetical protein	8.53699	3.73969e-07
Cgl1736		Hypothetical protein	1.29616	0.00588757
Cgl1738		Hypothetical protein	1.52672	0.00976915
Cgl1743		Superfamily II DNA/RNA helicases%2C SNF2 family	1.97476	0.00584664
Cgl1744		Hypothetical protein	3.68629	0.00330916
Cgl1749		Hypothetical protein	1.32672	0.0480946
Cgl1753		Hypothetical protein	1.28851	0.0126211
Cgl1756		Hypothetical membrane protein	-2.06331	2.7051e-10
Cgl1757		Hypothetical protein	-1.6199	0.000114669
Cgl1758		Hypothetical protein	-1.664	2.44534e-09
Cgl1759		Hypothetical protein	-1.50904	5.67854e-09
Cgl1768		Hypothetical protein	1.85142	0.0344817
Cgl1771		Hypothetical protein	1.47176	0.0281331
Cgl1772		Hypothetical protein	1.35997	0.0190296
Cgl1774		Hypothetical protein	2.33028	0.00368584
Cgl1775		Hypothetical protein	1.7892	0.00154303
Cgl1777	cglIR	Stress-sensitive restriction system protein 1 or type II resctriction endonuclease	-1.5405	7.19898e-09
Cgl1778	cglIIR	Stress-sensitive restriction system protein 2	-1.78521	9.65964e-10
Cgl1782		Hypothetical protein	-1.04154	0.0131965
Cgl1783		Superfamily II DNA/RNA helicases%2C SNF2 family	4.48916	0.0452956
Cgl1784		Hypothetical protein	1.555	0.000320219
Cgl1786		Hypothetical protein	1.19191	0.0340169
Cgl1787		Hypothetical protein	2.29438	0.00502581
Cgl1788		Hypothetical membrane protein	1.38499	0.0430653
Cgl1789		Hypothetical protein	2.29219	0.000980341
Cgl1790		ATPases with chaperone activity%2C ATP-binding subunit	1.57181	0.0100955
Cgl1791		Hypothetical membrane protein	3.51045	0.00490282
Cgl1792		Hypothetical membrane protein	3.35461	5.79224e-06
Cgl1793		Hypothetical protein	2.1755	0.00967299
Cgl1795		Hypothetical protein	3.49284	5.43938e-08
Cgl1796		Hypothetical protein	2.44642	0.0128906
Cgl1797		Hypothetical protein	1.78192	0.00435366
Cgl1800		Hypothetical protein	2.953	1.68925e-06
Cgl1801		Hypothetical membrane protein	2.05268	0.00390784
Cgl1803		Hypothetical membrane protein	4.14029	0.00486745
Cgl1805		Hypothetical protein	-1.40508	4.98861e-05
Cgl1812		Hypothetical membrane protein	1.54834	0.00504936
Cgl1818		Hypothetical protein	-1.83024	8.78332e-05
Cgl1823		Periplasmic serine proteases (ClpP class)	-1.56127	6.70782e-05
Cgl1824		Hypothetical protein	-1.28738	0.000805101
Cgl1826		Hypothetical protein	-3.09091	4.28633e-35
Cgl1827		Hypothetical protein	2.80238	0.000153644
Cgl1828		Hypothetical protein	3.60556	0.000504631
Cgl1831		Hypothetical protein	-2.75954	4.65041e-20
Cgl1832		Hypothetical membrane protein	-1.03297	0.0165243
Cgl1833		Hypothetical membrane protein	-1.51978	0.000176826
Cgl1834		Hypothetical membrane protein	-1.16099	0.0122148
Cgl1843		Topoisomerase IA	2.25399	0.000719713
Cgl1844		Hypothetical protein	1.85035	0.0218476
Cgl1846		Hypothetical protein	1.96637	2.18929e-05
Cgl1848	psp1	Hypothetical protein	-1.32573	0.00229804
Cgl1891	int2'	Hypothetical protein	2.27733	0.0147619
Cgl1892		Di- and tricarboxylate transporters	4.59251	0.00236584
Cgl1893		Glycerate kinase	5.50378	1.2109e-05
Cgl1896	ribD	Pyrimidine reductase%2C riboflavin biosynthesis	1.36843	0.00117667
Cgl1897		Hypothetical membrane protein	-1.4503	6.56974e-09
Cgl1899		putative ACR	-1.10705	0.00697678
Cgl1900		Hypothetical protein	-1.41397	1.02732e-05
Cgl1912		putative membrane protein	-1.21097	0.000373714
Cgl1913		Hypothetical membrane protein	-1.74201	0.000231761
Cgl1915		Hypothetical membrane protein	1.23228	0.0101545
Cgl1919	sigB	DNA-directed RNA polymerase sigma subunits (sigma70/sigma32) (SigB)	-2.61802	4.82422e-19
Cgl1922		Hypothetical protein	4.64807	7.81724e-07
Cgl1925	oxyR	Transcriptional regulator	-1.04193	1.16079e-05
Cgl1938		Hypothetical protein	-1.38632	1.47671e-13
Cgl1942		Hypothetical protein	-1.13299	0.000541089
Cgl1945		Hypothetical protein	2.17488	0.000521936
Cgl1950	gluA	ABC-type transporter%2C ATPase component (glutamate)	-2.91646	2.47516e-20
Cgl1951	gluB	ABC-type transporter%2C periplasmic component (glutamate)	-2.58668	1.09699e-11
Cgl1952	gluC	ABC-type transporter%2C permease components (glutamate)	-2.43417	1.12809e-27
Cgl1953	gluD	ABC-type transporter%2C permease components (glutamate)	-2.1379	3.54182e-28
Cgl1957		Hypothetical protein	2.29809	0.00668847
Cgl1960		ABC-type transporter%2C permease components	2.79318	3.1066e-05
Cgl1963		putative protein (competence- and mitomycin-induced)	2.24084	4.38653e-05
Cgl1974		Hypothetical protein	-1.86282	1.23823e-16
Cgl1976	rpsO	Ribosomal protein S15P/S13E	-2.17728	2.79198e-08
Cgl1977	iunH2	Inosine-uridine nucleoside N-ribohydrolase	-1.03519	0.000152919
Cgl1981		Hypothetical protein	1.75589	2.43527e-05
Cgl1982	dinF	Na+-driven multidrug efflux pump	2.20558	5.85484e-11
Cgl1988		Hypothetical protein	1.26428	0.0172889
Cgl1992		ABC-type transporter%2C permease components	1.02116	0.000460876
Cgl1996		Mg-chelatase subunit ChlD	2.02396	0.00245769
Cgl1997		Mg-chelatase subunit ChlI	1.22831	0.00469947
Cgl1998	cobA	Uroporphyrinogen-III methylase	2.25313	2.94034e-05
Cgl2001	mqo	putative dehydrogenase or malate:quinone oxidoreductase%2C malate dehydrogenase [acceptor]	-2.12243	2.67309e-09
Cgl2002		Hypothetical protein	-1.27034	6.62231e-06
Cgl2003	gor	Dihydrolipoamide dehydrogenase/glutathione oxidoreductase	-1.10178	1.40125e-06
Cgl2004		Hypothetical membrane protein	-1.44895	0.000343613
Cgl2005		Hypothetical membrane protein	-1.19089	0.00648307
Cgl2009		Two-component system%2C response regulators consisting of a CheY-like receiver domain and a HTH DNA-binding domain	1.9497	0.00148363
Cgl2010		Two-component system%2C sensory transduction histidine kinases	3.02632	4.09051e-06
Cgl2011		ABC-type transporter%2C permease components	3.03468	4.38653e-05
Cgl2012		ABC-type transporter%2C ATPase component	2.57314	0.000813694
Cgl2016	dxr	1-deoxy-D-xylulose 5-phosphate reductoisomerase	1.25329	0.000779317
Cgl2017		Hypothetical membrane protein	-1.47393	0.000154547
Cgl2018		ABC-type transporter%2C permease components	2.32142	0.00411051
Cgl2019		ABC-type transporter%2C ATPase component	2.52251	0.000325325
Cgl2025	tsf	Translation elongation factor Ts	-1.87561	8.73552e-06
Cgl2026	rpsB	Ribosomal protein S2	-1.6866	4.49705e-05
Cgl2027		Membrane proteins related to metalloendopeptidases	2.74639	0.00343408
Cgl2028	xerC	Integrase	1.79327	0.000157691
Cgl2029		putative Rossmann-fold nucleotide-binding protein involved in DNA uptake	5.62704	3.15324e-08
Cgl2030		putative ATPase with chaperone activity	4.2931	1.65628e-08
Cgl2031		putative endonuclease distantly related to archaeal Holliday junction resolvase	5.38107	0.00328537
Cgl2032		Hypothetical protein	-1.75731	2.09636e-05
Cgl2035		ABC-type Fe3+-siderophores transport systems%2C periplasmic components	2.46417	1.76008e-05
Cgl2037	rplS	Ribosomal protein L19	-1.87432	3.9338e-05
Cgl2039	thiO	Glycine/D-amino acid oxidases (deaminating)	-1.84327	7.28763e-27
Cgl2040	thiS	Sulfur transfer protein involved in thiamine biosynthesis	-3.5975	5.59315e-31
Cgl2041	thiG	putative enzyme of thiazol biosynthesis	-2.31958	6.6625e-24
Cgl2042	thiF	Dinucleotide-utilizing enzymes involved in molybdopterin and thiamine biosynthesis family 2	-3.12084	3.26876e-76
Cgl2044		Transcriptional regulators	5.19793	1.3615e-08
Cgl2045		Di- and tricarboxylate transporters	3.21913	3.05558e-05
Cgl2046	pcaB2	Adenylosuccinate lyase	2.11222	0.000201228
Cgl2054	rpsP	Ribosomal protein S16	-2.0328	9.26422e-10
Cgl2065	smc	Chromosome segregation ATPases	1.05179	0.0266123
Cgl2067		Hypothetical protein	2.56468	0.000201461
Cgl2068		Transcriptional regulator	1.31982	0.00197393
Cgl2069		putative permeases	2.73594	0.0146493
Cgl2071		Hypothetical protein	1.48278	0.0410318
Cgl2079	gdh	Glutamate dehydrogenase/leucine dehydrogenase	-1.23321	0.00220695
Cgl2084		Carbohydrate phosphorylase	6.20647	4.63236e-05
Cgl2086		Hypothetical membrane protein	2.87509	0.00976661
Cgl2087	glgP2	Glucan phosphorylase	3.09592	7.86855e-09
Cgl2095	impA	Archaeal fructose-1%2C6-bisphosphatase of inositol monophosphatase family	-1.08534	0.000114669
Cgl2097	hisH	Glutamine amidotransferase	1.2921	0.0199625
Cgl2104		Hypothetical membrane protein	-1.01472	0.00025359
Cgl2105		Hypothetical protein	-1.78448	6.11648e-06
Cgl2109	gip	Hydroxypyruvate isomerase	5.51249	5.32829e-09
Cgl2110	idhA3	putative dehydrogenases	4.51711	3.94171e-08
Cgl2111		Transcriptional regulators	4.82245	3.83208e-07
Cgl2112		ABC-type transporter%2C ATPase component	2.90724	1.188e-05
Cgl2114		ABC-type transporter%2C periplasmic component	-1.70028	2.66977e-05
Cgl2115		putative transcriptional regulators	-1.88077	2.90824e-18
Cgl2120		Hypothetical protein	1.73472	0.00751933
Cgl2121		Hypothetical protein	1.2424	0.000170358
Cgl2122		Coenzyme F420-dependent N5%2CN10-methylene tetrahydromethanopterin reductase-dependent oxidoreductases	2.15139	1.24714e-10
Cgl2142		Hypothetical protein	-1.32764	0.000247858
Cgl2145		Permeases of the drug/metabolite transporter (DMT) superfamily protein	3.05701	0.000195621
Cgl2146		putative transcriptional regulators	4.90561	6.2388e-09
Cgl2147		Hypothetical protein	3.31996	5.4268e-06
Cgl2152		putative BCR	-1.51515	2.35939e-05
Cgl2166	mraW	putative S-adenosylmethionine-dependent methyltransferase involved in cell envelope biogenesis	1.18964	0.000862605
Cgl2168		Hypothetical membrane protein	1.03218	0.0117579
Cgl2169		Hypothetical protein	2.23629	0.000771271
Cgl2178	aroG	3-Deoxy-D-arabino-heptulosonate 7-phosphate (DAHP) synthase	-1.93849	2.22393e-09
Cgl2183		Hypothetical membrane protein	-1.13468	2.51564e-06
Cgl2184	plsC	1-acyl-sn-glycerol-3-phosphate acyltransferase	-1.31059	0.000362887
Cgl2189	qcrB	Cytochrome b subunit of the bc complex	-1.36641	0.00137198
Cgl2190	qcrA1	Rieske Fe-S protein	-1.37959	0.00223923
Cgl2191	qcrC	Cytochrome c%2C mono- and diheme variants	-1.5107	0.000640753
Cgl2192	ctaE	Heme/copper-type cytochrome/quinol oxidase%2C subunit 3	-1.09827	0.0168624
Cgl2194		Hypothetical membrane protein	-1.62484	0.00196893
Cgl2195	ctaC	Heme/copper-type cytochrome/quinol oxidases%2C subunit 2	-1.96144	2.04115e-06
Cgl2199	cobU	Adenosyl cobinamide kinase/adenosyl cobinamide phosphate guanylyltransferase	1.99823	0.00150651
Cgl2205	pepB	Leucyl aminopeptidase	-1.12625	0.000313832
Cgl2209	lipA	Lipoate synthase	-1.05768	0.00149217
Cgl2211		putative permease	-1.88649	1.13091e-09
Cgl2214	glnA	Glutamine synthase	-2.06834	8.93019e-10
Cgl2215		Hypothetical protein	2.03646	1.40784e-05
Cgl2216		putative ACR%2C double-stranded beta-helix domain	1.92767	3.89392e-05
Cgl2217		NTP pyrophosphohydrolases including oxidative damage repair enzymes	1.67895	4.58896e-09
Cgl2220	thrC	Threonine synthase	-2.17945	2.88233e-14
Cgl2223		Permeases of the major facilitator superfamily protein	2.20805	0.0116826
Cgl2225		Hypothetical membrane protein	2.12106	0.00105089
Cgl2226		Hypothetical protein	1.42217	9.01529e-05
Cgl2232		Hypothetical protein	1.64181	0.0176219
Cgl2233		Galactokinase	1.48723	0.00258941
Cgl2243		Hypothetical protein	2.55117	0.0430653
Cgl2245		Hypothetical protein	1.20315	0.00124992
Cgl2246		Hypothetical protein	-1.56162	0.000142019
Cgl2251		putative BCR	-1.59464	5.00108e-07
Cgl2256	nagD	putative sugar phosphatases of the HAD superfamily protein	-1.17235	0.00101873
Cgl2257		Hypothetical protein	-1.21517	5.59105e-06
Cgl2260		Hypothetical protein	1.12843	0.00303281
Cgl2263		Hypothetical protein	2.8546	0.0372008
Cgl2264		Hypothetical protein	1.69255	0.00715255
Cgl2265	phoD	Phosphodiesterase/alkaline phosphatase D	3.19747	3.64334e-06
Cgl2270		Hypothetical protein	2.54307	0.0020228
Cgl2273	dgt	dGTP triphosphohydrolase	1.10335	0.0105638
Cgl2292	hemN	Coproporphyrinogen III oxidase oxidoreductases	1.64299	0.000268857
Cgl2297	malQ	4-alpha-glucanotransferase	-1.20566	0.00247096
Cgl2298		ABC-type transporter%2C ATPase component and permease component	-1.34328	5.62898e-06
Cgl2299		Hypothetical protein	1.96073	0.00341161
Cgl2302		Carboxylesterase type B	1.36857	0.00461153
Cgl2305	idi	Isopentenyldiphosphate isomerase	2.64762	3.51987e-08
Cgl2306		Hypothetical protein	4.82932	2.6402e-07
Cgl2307		Hypothetical protein	1.21265	0.00847248
Cgl2311		Coenzyme F420-dependent N5%2CN10-methylene tetrahydromethanopterin reductase-dependent oxidoreductases	-1.28261	6.83098e-12
Cgl2312	ectP	Choline-glycine betaine transporter and EctP protein	-1.17866	0.000685683
Cgl2313		Hypothetical membrane protein	1.33656	0.0042543
Cgl2319		Hypothetical membrane protein	3.88842	1.58503e-06
Cgl2320		ABC-type transporter%2C periplasmic component	1.85029	0.00090244
Cgl2329	aceB	Malate synthase	4.23056	2.86309e-25
Cgl2331	aceA	Isocitrate lyase	5.58254	8.45208e-25
Cgl2332	thiX	Thiamine biosynthesis protein x	-1.32437	0.000735537
Cgl2333		Hypothetical protein	1.25306	0.000382621
Cgl2337		Hypothetical protein	1.60344	0.000618119
Cgl2338	dctM	Integral membrane protein%2C possible transporter	4.57891	1.96615e-07
Cgl2339	dctX	putative BCR	4.13538	0.000402822
Cgl2340	dctP	Dicarboxylate-binding periplasmic protein	4.71019	0.00016605
Cgl2343	rpsT	Ribosomal protein S20	-2.34806	8.01166e-08
Cgl2346		DNA polymerase III delta subunit	1.01577	0.00376179
Cgl2347		putative multitransmembrane%2C metal-binding protein	3.80157	0.000156328
Cgl2348		DNA uptake protein-binding proteins	2.01368	0.00698683
Cgl2351		putative ACR ( of plant Iojap proteins)	-1.17362	0.00413492
Cgl2354	proA	Gamma-glutamyl phosphate reductase	-1.49242	1.47891e-06
Cgl2359	dkgA	Aldo/keto reductases%2C related to diketogulonate reductase	6.37654	0.00018844
Cgl2360		Hypothetical protein	-1.30479	0.000142348
Cgl2363	rplU	Ribosomal protein L21	-1.27411	0.000820096
Cgl2367	tnp1d(ISCg1d)	Transposase	2.1698	0.00126684
Cgl2370	ndk	Nucleoside diphosphate kinase	-1.65732	2.34449e-07
Cgl2374		Hypothetical membrane protein	-1.13237	0.00758287
Cgl2377		ABC-type dipeptide/oligopeptide/nickel transport systems%2C periplasmic components	2.827	1.51932e-05
Cgl2378	hscA	Molecular chaperone	-1.04555	3.96911e-12
Cgl2381		Transcriptional regulator	-1.79316	3.12754e-07
Cgl2383	vanA	Ferredoxin subunits of nitrite reductase and ring-hydroxylating dioxygenases	4.40162	9.35182e-07
Cgl2384	vanB	Flavodoxin reductases (ferredoxin-NADPH reductases) family 1	-2.00748	6.08755e-18
Cgl2390	scoA	Acyl-CoA:acetate CoA transferase alpha subunit	1.50504	0.0101939
Cgl2392	pcaF	Acetyl-CoA acetyltransferases	1.44515	0.00078317
Cgl2393	pcaL	putative hydrolases or acyltransferases (alpha/beta hydrolase superfamily)	2.31357	0.000134382
Cgl2394		DNA-binding HTH domains	1.13385	0.00414506
Cgl2395	pcaI	putative ACR%2C of gamma-carboxymuconolactone decarboxylase subunit	2.19598	0.000446717
Cgl2396	pcaB1	Adenylosuccinate lyase	3.10101	8.36001e-07
Cgl2397	pcaG	Protocatechuate 3%2C4-dioxygenase beta subunit	1.75094	0.00085767
Cgl2398	pcaH	Protocatechuate 3%2C4-dioxygenase beta subunit	1.19717	0.0105552
Cgl2399		Hypothetical protein	2.66213	0.00024704
Cgl2401	catB	O-succinylbenzoate synthase	1.20472	0.00314658
Cgl2402	catA1	Protocatechuate 3%2C4-dioxygenase beta subunit	2.04451	9.59526e-09
Cgl2404	benA	Ferredoxin subunits of nitrite reductase and ring-hydroxylating dioxygenases	5.26508	2.34122e-10
Cgl2405	benB	Hypothetical protein	5.22351	1.27524e-05
Cgl2406	benC	2-polyprenylphenol hydroxylase oxidoreductases	4.49372	1.48356e-07
Cgl2407	benD	Dehydrogenases with different specificities (related to short-chain alcohol dehydrogenases)	5.50987	1.6268e-09
Cgl2409	benK1	Permeases of the major facilitator superfamily protein	2.00683	0.0046378
Cgl2410	benE	putative protein involved in benzoate metabolism	2.75565	0.000106756
Cgl2414	tig	FKBP-type peptidyl-prolyl cis-trans isomerase (trigger factor)	-1.60717	3.8349e-07
Cgl2419	tnp12a(ISCg12a)	Hypothetical protein	5.31556	0.000111335
Cgl2421		Hypothetical protein	3.9191	1.188e-05
Cgl2424		putative membrane protein	3.41691	1.04683e-06
Cgl2431		Phytoene dehydrogenase	3.19837	0.000384433
Cgl2432		Phytoene dehydrogenase	1.20718	0.0241992
Cgl2433	crtB	Phytoene/squalene synthetase	2.03541	0.00389333
Cgl2434		Permeases of the major facilitator superfamily protein	2.09926	0.000341955
Cgl2441		PLP-dependent aminotransferases	-1.02032	3.70341e-10
Cgl2446	metB	Cystathionine beta-lyases/cystathionine gamma-synthases	-1.15346	0.000531024
Cgl2447		ABC-type transporter%2C ATPase component	2.18441	0.000530979
Cgl2450		Hypothetical protein	1.90391	0.0049399
Cgl2452		Hypothetical protein	3.12874	0.000275544
Cgl2454		ABC-type transporter%2C duplicated ATPase component	-1.25003	0.00138325
Cgl2455		Single-stranded DNA-binding protein	2.27306	0.00587195
Cgl2457	phoB	Alkaline phosphatase	3.9453	1.84865e-07
Cgl2464	int3	Hypothetical protein	5.96145	2.04865e-09
Cgl2465		Glycosyltransferases involved in cell wall biogenesis	4.696	2.90079e-09
Cgl2466		Hypothetical membrane protein	2.5836	0.00287092
Cgl2467	dhaS	NAD-dependent aldehyde dehydrogenases	3.20007	9.16918e-05
Cgl2468		NCAIR mutase (PurE)-related proteins	3.85519	5.52056e-07
Cgl2474		Hypothetical protein	2.31999	0.00227581
Cgl2475	lppS	Hypothetical protein	-1.86882	9.99521e-09
Cgl2476		Hypothetical protein	1.26322	0.0456508
Cgl2479	tnp1a(ISCg1a)	Transposase	3.60823	1.58034e-05
Cgl2480		Hypothetical membrane protein	3.53061	0.0101276
Cgl2484	uxaC	Glucuronate isomerase	1.47856	0.00280091
Cgl2485	gntV	Gluconate kinase	1.74422	8.17549e-06
Cgl2486		Hypothetical protein	1.76397	0.000371755
Cgl2491	ppt1	Phosphopantetheinyl transferase (holo-ACP synthase)	2.8355	1.06953e-05
Cgl2492		Permeases of the major facilitator superfamily protein	2.20867	0.000408252
Cgl2493		Hypothetical membrane protein	2.57939	0.00248437
Cgl2495	fas-IA	3-oxoacyl-(acyl-carrier-protein) synthase	-1.15425	3.56774e-14
Cgl2496		Regulator of polyketide synthase expression	4.40686	1.75039e-09
Cgl2497		Membrane proteins related to metalloendopeptidases	2.76778	2.25324e-26
Cgl2502		Hypothetical protein	6.7669	0.000516344
Cgl2505		Hypothetical membrane protein	1.40394	2.28636e-05
Cgl2506	tnp15b(ISCg15b)	Hypothetical protein	2.90932	0.000455869
Cgl2507		Hypothetical protein	1.43743	0.0167832
Cgl2508		Metal-dependent hydrolases of the beta-lactamase superfamily III	-1.52554	3.07656e-15
Cgl2513		L-aminopeptidase/D-esterase	1.14082	4.41644e-08
Cgl2519	dinG	Rad3-related DNA helicases	1.96897	0.000349549
Cgl2520		Hypothetical membrane protein	-1.54357	2.40859e-06
Cgl2523	ctaD	Heme/copper-type cytochrome/quinol oxidases%2C subunit 1	-1.16497	0.00547802
Cgl2525	nrdF	Ribonucleotide reductase beta subunit	-1.28469	0.000463026
Cgl2526	ftn	Ferritin-like protein	-1.01007	0.00344577
Cgl2528		Mn-dependent transcriptional regulator	4.35738	1.29487e-05
Cgl2531	nrdI	Protein involved in ribonucleotide reduction	-1.43332	1.09403e-05
Cgl2532	nrdH	Glutaredoxin	-1.73756	6.81094e-08
Cgl2533		Ribosomal protein L36	-1.12896	0.00167416
Cgl2537		NADPH:quinone reductase-dependent oxidoreductases	1.58507	9.69134e-14
Cgl2538		putative protein involved in propionate catabolism	4.47667	8.52783e-36
Cgl2539		putative ACR	4.5874	8.50128e-26
Cgl2540	pknE	Hypothetical protein	-1.10157	0.00220695
Cgl2543	crcB	Hypothetical membrane protein	3.9957	0.000542911
Cgl2545	tnp21a(ISCg21a)	Hypothetical protein	1.1074	0.00626546
Cgl2554		Hypothetical protein	4.939	4.02403e-10
Cgl2555		putative dehydrogenases	4.70193	5.94599e-08
Cgl2556		Hypothetical protein	2.22467	3.30968e-07
Cgl2557		Hypothetical membrane protein	-1.24005	0.00304681
Cgl2560		Hypothetical protein	1.2374	0.00155946
Cgl2561		Hypothetical protein	6.85626	0.000107393
Cgl2565	sucD	Succinyl-CoA synthetase alpha subunit	2.17676	0.000231761
Cgl2566	sucC	Succinyl-CoA synthetase beta subunit	2.69423	7.0839e-06
Cgl2569	actA	Acetyl-CoA hydrolase	-1.7785	3.46124e-07
Cgl2571	phoU	Phosphate uptake regulator	-1.27744	1.33736e-11
Cgl2578		putative ACR	1.30822	2.33004e-06
Cgl2582		Hypothetical protein	-1.41969	0.00148101
Cgl2585		Hypothetical protein	1.94336	0.000635012
Cgl2592	nuc	putative extracellular nuclease	1.42905	0.000380424
Cgl2594		putative deacetylase	2.43462	0.00068888
Cgl2595	dctA	Na+/H+-dicarboxylate symporters	1.93698	0.00665497
Cgl2597	purC	Phosphoribosylaminoimidazolesuccinocarboxamide (SAICAR) synthase	-1.54743	2.71908e-05
Cgl2601		Diadenosine tetraphosphate (Ap4A) hydrolase and other HIT family hydrolases	-1.28549	1.10296e-05
Cgl2602		SAM-dependent methyltransferases	1.91171	0.00376477
Cgl2603		Dipeptide/tripeptide permease	4.66232	3.83208e-07
Cgl2604	bioA	Adenosylmethionine-8-amino-7-oxononanoate aminotransferase	3.72103	1.65853e-06
Cgl2605	bioD	Dethiobiotin synthetase	4.1891	1.61355e-05
Cgl2608		putative transcriptional regulators	1.78316	5.85327e-09
Cgl2609	poxB	Hypothetical protein	1.45551	7.27102e-05
Cgl2610	poxB	Thiamine pyrophosphate-requiring enzymes [acetolactate synthase%2C pyruvate dehydrogenase (cytochrome)%2Cglyoxylate carboligase%2C phosphonopyruvate decarboxylase]	1.27197	0.0023196
Cgl2611		Permeases of the major facilitator superfamily protein	4.04755	7.31487e-09
Cgl2614		Hypothetical membrane protein	-1.28272	1.09528e-12
Cgl2615		Succinate dehydrogenase/fumarate reductase%2C flavoprotein subunits	2.32341	0.000371741
Cgl2616		Transcriptional regulator	2.92668	0.000814523
Cgl2618		Hypothetical protein	3.12127	5.93002e-05
Cgl2625		Hypothetical protein	-1.15441	0.00646479
Cgl2627		Transcriptional regulators	-1.33445	1.14667e-12
Cgl2630		ABC-type transporter%2C permease components	1.61583	0.00366777
Cgl2631	tnp5a(ISCg5a)	putative transposase	3.32568	5.9546e-08
Cgl2633	ksdD	Succinate dehydrogenase/fumarate reductase%2C flavoprotein subunits	5.73953	2.76978e-13
Cgl2634		Hypothetical protein	9.69196	1.62269e-10
Cgl2635		putative dehydrogenases	5.79312	5.4719e-06
Cgl2636		putative dehydrogenases	4.40451	4.19476e-05
Cgl2637		Permeases of the major facilitator superfamily protein	3.71415	2.5178e-06
Cgl2638		Permeases of the major facilitator superfamily protein	3.1035	0.000418354
Cgl2639		Transcriptional regulator	2.37544	0.000734416
Cgl2642	ptsS	Phosphotransferase system IIC components%2C glucose/maltose/N-acetylglucosamine-specific	-1.67519	1.4709e-09
Cgl2645	nagA1	N-acetylglucosamine-6-phosphate deacetylase	1.51575	2.94888e-07
Cgl2646	nanA	Dihydrodipicolinate synthase/N-acetylneuraminate lyase	2.60578	1.55024e-06
Cgl2650	nanP	Hypothetical protein	2.90296	7.28555e-05
Cgl2652		ABC-type transporter%2C periplasmic component	2.82793	5.58915e-08
Cgl2653		ABC-type transporter%2C permease components	2.12427	0.000561184
Cgl2654		ABC-type transporter%2C ATPase component	2.97759	3.66734e-06
Cgl2655		ABC-type transporter%2C ATPase component	3.15254	4.36336e-05
Cgl2656		Putative threonine efflux protein	4.82245	0.000128527
Cgl2658		Hypothetical membrane protein	1.59768	0.0249585
Cgl2659	ispF	2C-methyl-D-erythritol 2%2C4-cyclodiphosphate synthase	1.73034	0.00346376
Cgl2660	ispD	4-diphosphocytidyl-2-methyl-D-erithritol synthase	-1.29398	3.20688e-12
Cgl2664		Hypothetical protein	-2.57764	4.98393e-24
Cgl2667		Hypothetical protein	-1.49854	1.62041e-06
Cgl2671	mutY	A/G-specific DNA glycosylase	1.64038	0.0052516
Cgl2674	butA	L-2.3-butanediol dehydrogenase	1.37789	0.000596421
Cgl2675		Hypothetical protein	1.29905	0.00242906
Cgl2676		Hypothetical protein	1.21731	0.00812881
Cgl2677		putative enzyme involved in biosynthesis of extracellular polysaccharides	2.08429	6.1565e-05
Cgl2680		AraC-type DNA-binding domain-containing proteins	3.72657	0.000321918
Cgl2681		2-polyprenyl-6-methoxyphenol hydroxylase-dependent oxidoreductases	2.69007	1.188e-05
Cgl2685	lmrB	Permeases of the major facilitator superfamily protein	3.05468	2.13995e-05
Cgl2686		Hypothetical protein	3.59636	0.000384313
Cgl2687	lysS	Lysyl-tRNA synthetase class II	-1.48829	5.67854e-09
Cgl2698	mesJ	putative ATPase of the PP-loop superfamily implicated in cell cycle control	4.07391	3.13978e-07
Cgl2699	dacB	D-alanyl-D-alanine carboxypeptidase (penicillin-binding protein 4)	3.00902	2.03918e-05
Cgl2707	ptsX'	Hypothetical protein	4.93881	0.00791029
Cgl2713	gabD1	NAD-dependent aldehyde dehydrogenases	2.35189	6.61462e-11
Cgl2714	pvdS2	putative BCR	-1.33461	0.000320856
Cgl2716	groEL	Chaperonin GroEL (HSP60 family)	-1.15201	0.00574137
Cgl2725		Hypothetical membrane protein	1.52674	0.000310046
Cgl2730	mrpC	Multisubunit Na+/H+ antiporter	-1.64854	1.24776e-10
Cgl2732	mrpE	Multisubunit Na+/H+ antiporter	-1.19893	3.10617e-09
Cgl2733	mrpF	Multisubunit Na+/H+ antiporter%2C MnhF subunit	-1.79658	2.25949e-06
Cgl2734	mrpG	Multisubunit Na+/H+ antiporter	-1.23469	0.000534358
Cgl2735		Hypothetical protein	1.21578	0.0141941
Cgl2737		Hypothetical protein	-1.32416	4.72647e-07
Cgl2740		Histone acetyltransferase HPA2	1.21103	0.0102411
Cgl2743		Permeases of the major facilitator superfamily protein	3.61212	5.05359e-05
Cgl2746		ABC-type transporter%2C permease components	-1.28768	0.000494046
Cgl2752	ackA	Acetate kinase	-1.66809	3.4035e-06
Cgl2753	pta	Phosphotransacetylase	-1.34236	4.79115e-07
Cgl2756		Hypothetical protein	1.97143	0.00776406
Cgl2758		Hypothetical membrane protein	1.42159	0.0204874
Cgl2761	tnp8b(ISCg8a)	Putative transposase	2.29332	0.0030776
Cgl2762	tnp8a(ISCg8a)	Hypothetical protein	-1.82788	1.70492e-05
Cgl2765		Hypothetical protein	-1.17916	0.000173801
Cgl2766	purA	Adenylosuccinate synthase	-1.55246	1.10737e-07
Cgl2767		Hypothetical protein	2.11105	0.00108605
Cgl2768		Hypothetical membrane protein	-1.08334	0.00213611
Cgl2774		Hypothetical protein	1.03134	0.00593754
Cgl2777	cmr	Permeases of the major facilitator superfamily protein	1.59071	0.00126308
Cgl2781		Hypothetical membrane protein	4.95035	1.74453e-08
Cgl2782		putative transcriptional regulators	2.76575	0.000154691
Cgl2783		putative Co/Zn/Cd cation transporters	2.61009	0.000559187
Cgl2784		putative flavoprotein involved in K+ transport	1.92377	0.000445162
Cgl2786		Cystathionine beta-lyases/cystathionine gamma-synthases	3.88432	1.50288e-05
Cgl2787		putative transcriptional regulators	5.28571	1.1847e-06
Cgl2794		Hypothetical protein	3.27826	0.00104939
Cgl2796		NAD-dependent aldehyde dehydrogenases	2.05272	1.72029e-10
Cgl2802		Nucleoside phosphorylase	1.69561	0.00573323
Cgl2806		Hypothetical protein	1.90663	5.38705e-05
Cgl2820		Hypothetical membrane protein	2.63697	0.00547802
Cgl2821	phnB1	putative BCR	5.72972	3.42688e-08
Cgl2823		putative BCR	3.28962	1.89196e-06
Cgl2824		Hypothetical membrane protein	2.28424	0.000937819
Cgl2825		putative BCR	1.69247	0.021612
Cgl2826		ABC-type transporter%2C ATPase component	2.98476	7.38948e-05
Cgl2827		ABC-type transporter%2C ATPase component	5.40842	3.37145e-08
Cgl2831		ABC-type transporter%2C duplicated ATPase component	2.29594	0.00109547
Cgl2833		ABC-type transporter%2C permease components	2.34342	0.00176714
Cgl2835	iunH1	Inosine-uridine nucleoside N-ribohydrolase	1.95545	0.000402131
Cgl2836		Membrane protease subunits%2C stomatin/prohibitin homologs	-1.61359	2.477e-14
Cgl2837	tagA1	3-Methyladenine DNA glycosylase	-1.16673	1.36508e-07
Cgl2838	hmp	Hemoglobin-like flavoprotein	1.15485	0.0277763
Cgl2841	bglG	Hypothetical protein	1.55116	0.0036404
Cgl2843	bglY'	ABC-type cobalamin/Fe3+-siderophores transport systems%2C ATPase components	1.98633	0.012549
Cgl2844		PLP-dependent aminotransferases	-1.15343	1.15794e-05
Cgl2845	tnp2c(ISCg2c)	Transposase	2.37374	0.0159034
Cgl2846		Hypothetical membrane protein	2.48201	5.46945e-06
Cgl2850		Hypothetical protein	2.68661	1.83214e-10
Cgl2854		Hypothetical protein	1.31675	0.0426826
Cgl2858		putative acyltransferases	1.17294	0.0400161
Cgl2859		Hypothetical membrane protein	3.13863	1.57858e-06
Cgl2861		putative glycosyltransferases	2.67984	0.000128527
Cgl2862		SAM-dependent methyltransferases	1.02985	0.00435231
Cgl2871	pks	Polyketide synthase modules	-1.27222	6.48818e-12
Cgl2873		Hypothetical protein	-1.4244	1.45712e-09
Cgl2875	cop1	putative esterase and ps1 protein precursor	-1.46969	1.50699e-05
Cgl2876		Hypothetical protein	3.96331	1.32731e-07
Cgl2880		4-hydroxybenzoate polyprenyltransferase	-1.61316	1.45004e-23
Cgl2881		Membrane-associated phospholipid phosphatase	-1.3107	2.47471e-08
Cgl2882		Hypothetical protein	-1.38066	4.7768e-24
Cgl2884		Membrane-associated phospholipid phosphatase	2.56856	0.00328954
Cgl2885		Hypothetical membrane protein	2.38328	0.00292702
Cgl2887		putative flavoprotein involved in K+ transport	1.15141	0.000103389
Cgl2888	glf	UDP-galactopyranose mutase	-1.56373	1.27045e-10
Cgl2889	psp5	Hypothetical protein	-1.617	9.60167e-10
Cgl2890	glpK	Glycerol kinase	-1.56742	1.29502e-12
Cgl2901		Hypothetical membrane protein	1.52867	0.00213611
Cgl2902		Transcriptional regulator	3.01318	3.69881e-05
Cgl2905		Hypothetical protein	1.7055	7.9351e-05
Cgl2912		Hypothetical protein	2.419	0.000322996
Cgl2913		putative hydrolases of the HAD superfamily protein	1.27356	0.0187374
Cgl2924		Metal-dependent amidase/aminoacylase/carboxypeptidase	1.2791	0.0107733
Cgl2928		Transcriptional regulator	1.70863	7.69394e-05
Cgl2929		Permeases of the major facilitator superfamily protein	2.86029	5.20764e-05
Cgl2930		Hypothetical membrane protein	3.12713	4.47037e-06
Cgl2931		Hypothetical protein	1.95583	0.00208489
Cgl2933		Permeases of the major facilitator superfamily protein	2.26311	0.00130376
Cgl2934		Transcriptional regulators	1.33599	0.00764539
Cgl2936	cgtS11	Hypothetical protein	2.37967	0.000105075
Cgl2937	cgtS11	Two-component system%2C sensory transduction histidine kinases	1.5704	0.00194949
Cgl2945	rluC2	Pseudouridylate synthases%2C 23S RNA-specific	1.05819	0.0474903
Cgl2951		putative transposase	3.29545	7.27102e-05
Cgl2952		Hypothetical protein	3.07237	0.000136242
Cgl2953		Hypothetical protein	1.93112	0.00987066
Cgl2954		SAM-dependent methyltransferases	1.72729	8.65794e-05
Cgl2959	fdxA	Ferredoxin 3	1.2112	0.000213359
Cgl2961		putative BCR	1.29519	3.51987e-08
Cgl2964	cgtS9	Two-component system%2C sensory transduction histidine kinases	2.83297	2.02449e-05
Cgl2965	cgtR9	Two-component system%2C response regulators consisting of a CheY-like receiver domain and a HTH DNA-binding domain	3.04854	1.67716e-05
Cgl2968		Thiol-disulfide isomerase and thioredoxins	4.13279	1.11721e-06
Cgl2969		NADPH:quinone reductase-dependent oxidoreductases	4.80179	2.1081e-09
Cgl2970		cAMP-binding domains - Catabolite gene activator and regulatory subunit of cAMP-dependent protein kinases	4.23332	1.23608e-06
Cgl2971		Copper chaperone	1.16869	0.00564656
Cgl2972		Hypothetical protein	2.26326	0.000250452
Cgl2974		Cation transport ATPases	3.31862	1.19243e-05
Cgl2979		putative transcriptional regulators	-1.4235	0.000371891
Cgl2981	rplI	Ribosomal protein L9	-1.93872	1.51932e-05
Cgl2982	ssb	Single-stranded DNA-binding protein	-2.13337	9.25995e-09
Cgl2983	rpsF	Ribosomal protein S6	-1.66776	0.00171728
Cgl2984		Hypothetical membrane protein	-1.02836	0.00135133
Cgl2985		Hypothetical membrane protein	1.22192	0.0121751
Cgl2988		Transcriptional regulators	-1.81479	5.31774e-06
Cgl2989		Hypothetical protein	-2.30031	8.62638e-20
Cgl2992		putative enzyme related to sulfurtransferases	-1.07461	0.00334743
Cgl2996		Myo-inositol-1-phosphate synthase	-2.63923	2.47027e-19
Cgl2999	dps	Starvation-inducible DNA-binding protein	-1.00808	0.0009387
Cgl3000	mutM2	Formamidopyrimidine-DNA glycosylase	2.14757	0.0046378
Cgl3001		putative ACR	3.28192	6.93179e-05
Cgl3003	ogt	Methylated DNA-protein cysteine methyltransferase	1.53115	4.92836e-07
Cgl3006		Arabinose efflux permease	1.64066	0.000635012
Cgl3008	gntK	Sugar (pentulose and hexulose) kinases	1.22898	0.00225428
Cgl3012	dadA	Glycine/D-amino acid oxidases (deaminating)	2.17007	2.50025e-05
Cgl3016		Nitroreductase	1.02995	0.000980936
Cgl3018	leuS	Leucyl-tRNA synthetase	-1.0607	0.000225284
Cgl3021		Hypothetical protein	1.12897	0.0231192
Cgl3023	nagI	Gentisate 1%2C2-dioxygenase	3.99627	5.72217e-08
Cgl3024		Transcriptional regulator	2.90059	1.89498e-05
Cgl3025	benK2	Permeases of the major facilitator superfamily protein	5.12038	1.30901e-09
Cgl3026		2-polyprenyl-6-methoxyphenol hydroxylase-dependent oxidoreductases	4.78586	2.16517e-08
Cgl3027		Na+/H+-dicarboxylate symporters	-1.38154	5.04176e-16
Cgl3029		Anthranilate/para-aminobenzoate synthases component I	-1.89586	1.17478e-13
Cgl3031	trpG	Anthranilate/para-aminobenzoate synthases component II	-2.03893	2.81315e-18
Cgl3032	trpD	Anthranilate phosphoribosyltransferase	-1.29806	6.91718e-06
Cgl3037	rmpA	Phosphotransferase system mannitol/fructose-specific IIA domain (Ntr-type)	1.22574	1.1608e-05
Cgl3045		NADH:flavin oxidoreductases%2C Old Yellow Enzyme family	2.29289	1.01336e-06
Cgl3046		putative nucleoside-diphosphate-sugar epimerases	1.47191	0.0177433
Cgl3047		Hypothetical protein	2.52475	0.0153856
Cgl3051		Dehydrogenases with different specificities (related to short-chain alcohol dehydrogenases)	2.88687	0.00492971
Cgl3052		Hypothetical protein	-1.52279	1.53813e-08
Cgl3056	catA3	Protocatechuate 3%2C4-dioxygenase beta subunit	2.23761	0.000445825
Cgl3057	tcbF	Alcohol dehydrogenase IV	1.45231	0.000133548
Cgl3058		Permeases of the major facilitator superfamily protein	2.24488	0.000156065
Cgl3059		Transcriptional regulator	1.65977	0.000402339
Cgl3060		putative dehydrogenases	2.31602	0.000256151
Cgl3061		Hypothetical protein	3.91122	3.03417e-09
Cgl3062	idhA1	putative dehydrogenases	2.54949	1.13619e-05
Cgl3063	idhA2	putative dehydrogenases	3.46632	6.84157e-07
Cgl3064		Hypothetical membrane protein	4.08097	2.12877e-08
Cgl3066	proP	Proline/ectoine uptake system prop protein	-1.8136	8.31214e-06
Cgl3069		Restriction enzymes type I helicase subunits	-1.53575	5.76066e-13
Cgl3072	thiD2	Hydroxymethylpyrimidine/phosphomethylpyrimidine kinase	3.4104	6.94974e-05
Cgl3073		Copper chaperone	2.50661	0.00698063
Cgl3074		Permeases of the major facilitator superfamily protein	4.09353	1.00226e-05
Cgl3075		ABC-type Fe3+-siderophores transport systems%2C periplasmic components	1.47433	2.23973e-07
Cgl3076		NADPH:quinone reductase-dependent oxidoreductases	1.65574	7.35185e-07
Cgl3077		Hypothetical membrane protein	1.24572	0.000412544
Cgl3081		Hypothetical protein	5.32802	0.000102461
Cgl3082	azlD	Hypothetical membrane protein	3.21231	5.24817e-06
Cgl3084		Putative transcriptional regulator	1.41211	0.00511018
Cgl3086		NTP pyrophosphohydrolases including oxidative damage repair enzymes	1.14314	0.00100976
Cgl3092	cwlM	N-acetylmuramoyl-L-alanine amidase	-1.25724	0.00013271
Cgl3097		Preprotein translocase subunit YidC	-1.11018	0.000978015
Cgl3098	rnpA	RNase P protein component	-1.21231	4.95883e-05
Cgl3099	rpmH	Ribosomal protein L34	-1.28257	0.0053591
