# Supplementary material for: Multi-omics analyses of evolved Corynebacterium glutamicum mutants reveal the molecular responses to formaldehyde stress
Source: Synth Syst Biotechnol. 2026 Feb 10;13:217–28. doi: 10.1016/j.synbio.2026.01.020 (PMC12914118; doi:10.1016/j.synbio.2026.01.020)
Supplement: Multimedia component 4 [file mmc4.xlsx]

## Sheet: 1F vs 1N
Table S4. Protein abundance differences between the starting strain FM-1 cultivated in CGXII minimal medium with 0.8 mM formaldehyde vs. FM-1 cultivated without formaldehyde, and 10 g/L glucose was supplemented as the carbon source.
Locus tag	log2(Foldchange1F vs.1N )	Gene name	Gene product
Cgl0352	3.61922	murA	UDP-N-acetylglucosamine enolpyruvyl transferase
Cgl0990	1.3711	aroF	3-Deoxy-D-arabino-heptulosonate 7-phosphate (DAHP) synthase
Cgl0070	2.40887		Phosphoglycerate dehydrogenase and related dehydrogenases
Cgl3076	1.78099		NADPH:quinone reductase and related Zn-dependent oxidoreductases
Cgl1108	2.79948	dapD2	Tetrahydrodipicolinate N-succinyltransferase
Cgl2060	1.87603	glnK	Nitrogen regulatory protein PII
Cgl2567	2.60582		Predicted dithiol-disulfide isomerase involved in polyketide biosynthesis
Cgl2571	2.46294	phoU	Phosphate uptake regulator
Cgl1361	1.77445		Dephospho-CoA kinase
Cgl1528	1.69977		Putative periplasmic protein kinase ArgK and related GTPases of G3E family
Cgl3041	1.96628		NADH:flavin oxidoreductases%2C Old Yellow Enzyme family
Cgl2610	1.92679	poxB	Thiamine pyrophosphate-requiring enzymes [acetolactate synthase%2C pyruvate dehydrogenase (cytochrome)%2C glyoxylate carboligase%2C phosphonopyruvate decarboxylase]
Cgl2525	1.92397	nrdF	Ribonucleotide reductase beta subunit
Cgl1375	1.23576		Zn-dependent hydrolases%2C including glyoxylases
Cgl0977	2.29	ppx2	Exopolyphosphatase
Cgl2596	1.5109	ptrB	Protease II
Cgl1250	1.12989	pfkA	6-phosphofructokinase
Cgl1955	1.42067	recA	RecA/RadA recombinase
Cgl1545	1.42192		Uncharacterized ACR
Cgl2372	1.79165		Predicted acetyltransferase
Cgl0243	1.0085		Uncharacterized BCR
Cgl1569	1.59266	ctaA	Uncharacterized protein required for cytochrome oxidase assembly
Cgl1596	1.36326	ribC	Riboflavin synthase alpha chain
Cgl3028	1.05122	trpP	Hypothetical membrane protein
Cgl2960	1.07246		Hypothetical protein
Cgl1057	1.65107		Mg-chelatase subunit ChlI
Cgl2887	-1.08427		Predicted flavoprotein involved in K+ transport
Cgl1264	1.38725		Predicted glutathione S-transferase
Cgl2665	1.99253	radA	Predicted ATP-dependent serine protease
Cgl1376	1.50856	uvrA	Excinuclease ATPase subunit
Cgl0619	1.59615		Hypothetical protein
Cgl2123	1.11634		Ribosome-associated heat shock protein implicated in the recycling of the 50S subunit (S4 paralog)
Cgl1227	1.47608		ABC-type transporter%2C ATPase component
Cgl2273	1.60812	dgt	dGTP triphosphohydrolase
Cgl1914	1.50813		DNA or RNA helicases of superfamily II
Cgl2709	1.17789		Uncharacterized NAD(FAD)-dependent dehydrogenases
Cgl1478	1.34178	ppmC	Glycosyltransferases involved in cell wall biogenesis
Cgl2848	1.15558	dcd	Deoxycytidine deaminase
Cgl1530	1.52567	mcmA	Methylmalonyl-CoA mutase%2C N-terminal domain/subunit
Cgl2911	1.03529	ldh	Malate/lactate dehydrogenases
Cgl0641	1.45448	sirR	Mn-dependent transcriptional regulator
Cgl1110	1.27787		Predicted Rossmann fold nucleotide-binding protein
Cgl2926	1.46608	msrA	Peptide methionine sulfoxide reductase
Cgl2246	1.06765		Hypothetical protein
Cgl2660	1.2548	ispD	4-diphosphocytidyl-2-methyl-D-erithritol synthase
Cgl0916	1.01098		Uncharacterized ACR
Cgl1464	2.73856	thiM	Hydroxyethylthiazole kinase%2C sugar kinase family
Cgl0894	1.16415		Superfamily II DNA helicase
Cgl1497	1.34649		ATPases of the AAA+ class
Cgl2094	1.13057	hisF	Imidazoleglycerol-phosphate synthase and cyclase hisF
Cgl1595	1.20331	ribA	GTP cyclohydrolase II
Cgl0364	1.04684		Acetyltransferases (the isoleucine patch superfamily)
Cgl1831	1.12972		Hypothetical protein
Cgl0164	-1.39457	iolG	Predicted dehydrogenases and related proteins
Cgl1395	1.97315	argJ	Ornithine acetyltransferase
Cgl2329	-2.32362	aceB	Malate synthase
Cgl2836	-1.36246		Membrane protease subunits%2C stomatin/prohibitin homologs
Cgl0151	1.20345		Hypothetical protein
Cgl1086	1.1978	tpx	Peroxiredoxin

## Sheet: 3F vs 3N
Table S4. Protein abundance differences between the evolved mutant FM-3 cultivated in CGXII minimal medium with 0.8 mM formaldehyde vs. FM-3 cultivated without formaldehyde, and 10 g/L glucose was supplemented as the carbon source.
Locus tag	GeneName	log2(Foldchange1F vs.1N )	Gene product
Cgl2807	-2.65247	adhA	Zn-dependent alcohol dehydrogenases
Cgl1497	-1.83209		ATPases of the AAA+ class
Cgl1395	-2.18595	argJ	Ornithine acetyltransferase
Cgl0229	2.00891		Hypothetical protein
Cgl0839	-4.32609		Homoserine acetyltransferase
Cgl1178	-4.81321		Predicted hydrolases or acyltransferases (alpha/beta hydrolase superfamily)
Cgl2105	-1.04417		Hypothetical protein
Cgl2232	1.22252		Hypothetical protein
Cgl2887	-1.00149		Predicted flavoprotein involved in K+ transport
Cgl2904	-1.09502		Uncharacterized ACR%2C homolog of gamma-carboxymuconolactone decarboxylase subunit
Cgl3004	1.59775		NADPH:quinone reductase and related Zn-dependent oxidoreductases
Cgl3076	1.47543		NADPH:quinone reductase and related Zn-dependent oxidoreductases
Cgl0245	4.01922	cobQ	Predicted glutamine amidotransferase
Cgl1573	1.27423	ctaB	Polyprenyltransferase (cytochrome oxidase assembly factor)
Cgl2753	-1.39593	pta	Phosphotransacetylase
Cgl2375	1.18689	folC	Folylpolyglutamate synthase
Cgl2591	-1.07522	gpx	Glutathione peroxidase
Cgl0143	-2.21808	maa	Acetyltransferases (the isoleucine patch superfamily)
Cgl1530	-1.20874	mcmA	Methylmalonyl-CoA mutase%2C N-terminal domain/subunit
Cgl0463	-1.5834	menB	Dihydroxynaphthoic acid synthase
Cgl0467	-1.77112	menD	2-succinyl-6-hydroxy-2%2C4-cyclohexadiene-1- carboxylate synthase
Cgl0352	-1.0482	murA	UDP-N-acetylglucosamine enolpyruvyl transferase
Cgl2288	1.60118	phoH2	Phosphate starvation-inducible protein PhoH%2C predicted ATPase
Cgl2487	-4.2071	pncA	Amidases related to nicotinamidase
Cgl0972	-1.71656	porB	Hypothetical protein
Cgl3037	-1.80867	rmpA	Phosphotransferase system mannitol/fructose-specific IIA domain (Ntr-type)
Cgl0873	2.29234	rpmF	Hypothetical protein
Cgl0641	-1.78961	sirR	Mn-dependent transcriptional regulator
Cgl1563	-1.34987	sufD	Predicted membrane components of an uncharacterized iron-regulated ABC-type transporter SufB
Cgl1463	-1.38646	thiD1	Hydroxymethylpyrimidine/phosphomethylpyrimidine kinase
Cgl1464	-1.50199	thiM	Hydroxyethylthiazole kinase%2C sugar kinase family
Cgl1086	-2.2389	tpx	Peroxiredoxin
Cgl3035	-1.25614	trpA	Tryptophan synthase alpha chain

## Sheet: 3N vs 1N
Table S4. Protein abundance differences between the evolved mutant FM-3 vs. the starting strain FM-1 cultivated in CGXII minimal medium with 10 g/L glucose.
Locus tag	GeneName	log2(Foldchange3N vs.1N )	Gene product
Cgl0352	murA	4.22521	UDP-N-acetylglucosamine enolpyruvyl transferase
Cgl0652	metX	1.40583	Homoserine O-acetyltransferase
Cgl1653	rel	1.60631	Guanosine polyphosphate pyrophosphohydrolases/synthetases
Cgl1184	thrB	1.29242	Homoserine kinase
Cgl0990	aroF	-1.25892	3-Deoxy-D-arabino-heptulosonate 7-phosphate (DAHP) synthase
Cgl1973	dapB	1.11214	Dihydrodipicolinate reductase
Cgl0248	leuA	-4.5242	Isopropylmalate/homocitrate/citramalate synthases
Cgl0829	gltA	1.29376	Citrate synthase
Cgl1950	gluA	-1.92552	ABC-type transporter%2C ATPase component (glutamate)
Cgl1610	carA	2.13331	Carbamoylphosphate synthase small subunit
Cgl0229		-5.3057	Hypothetical protein
Cgl0511	rpsS	-1.05759	Ribosomal protein S19
Cgl0070		2.31328	Phosphoglycerate dehydrogenase and related dehydrogenases
Cgl2157	murC	1.53013	UDP-N-acetylmuramate-alanine ligase
Cgl1921	galE	1.31661	UDP-glucose 4-epimerase
Cgl1108	dapD2	2.56067	Tetrahydrodipicolinate N-succinyltransferase
Cgl2567		3.31205	Predicted dithiol-disulfide isomerase involved in polyketide biosynthesis
Cgl1210	atpA	1.16529	F0F1-type ATP synthase alpha subunit
Cgl0653	metY	1.28367	O-acetylhomoserine sulfhydrylase
Cgl1209	atpH	1.16137	F0F1-type ATP synthase delta subunit (mitochondrial oligomycin sensitivity protein)
Cgl2890	glpK	-1.03487	Glycerol kinase
Cgl1361	coaE	2.06327	Dephospho-CoA kinase
Cgl1528		-3.09671	Putative periplasmic protein kinase ArgK and related GTPases of G3E family
Cgl1109	dapE	3.42282	Acetylornithine deacetylase/Succinyl-diaminopimelate desuccinylase and related deacylases
Cgl2600	purD	1.08498	Phosphoribosylamine-glycine ligase
Cgl2576	mshD	2.49968	Histone acetyltransferase HPA2 and related acetyltransferases
Cgl2482	glsK	1.14103	Glutaminase
Cgl3041		1.73993	NADH:flavin oxidoreductases%2C Old Yellow Enzyme family
Cgl2380	mdh	1.59288	Malate/lactate dehydrogenases
Cgl2209	lipA	1.03175	Lipoate synthase
Cgl2186	pimB	1.29553	Predicted glycosyltransferases
Cgl2148	ileS	1.57877	Isoleucyl-tRNA synthetase
Cgl2014	ispG	1.04845	Essential bacterial protein%2C involved in density-dependent regulation of peptidoglycan biosynthesis
Cgl1999	selO	1.04323	Uncharacterized ACR
Cgl1943	dapF	1.63925	Diaminopimelate epimerase
Cgl2610	poxB	3.45382	Thiamine pyrophosphate-requiring enzymes [acetolactate synthase%2C pyruvate dehydrogenase (cytochrome)%2C glyoxylate carboligase%2C phosphonopyruvate decarboxylase]
Cgl1611	pyrC	1.089	Dihydroorotase
Cgl1601	def1	1.14892	N-formylmethionyl-tRNA deformylase
Cgl1600	fmt	1.28613	Methionyl-tRNA formyltransferase
Cgl2525	nrdF	2.46486	Ribonucleotide reductase beta subunit
Cgl1589	whiA	-2.48051	Uncharacterized BCR
Cgl0977	ppx2	2.98487	Exopolyphosphatase
Cgl1438		1.70806	Uncharacterized BCR
Cgl1380	rplT	-1.35858	Ribosomal protein L20
Cgl1250	pfkA	1.27617	6-phosphofructokinase
Cgl1244	ligA	1.5911	NAD-dependent DNA ligase (contains BRCT domain type II)
Cgl1139	metE	1.35149	Methionine synthase II (cobalamin-independent)
Cgl1606	gmk	2.1031	Guanylate kinase
Cgl1069	nadA	1.94352	Quinolinate synthase
Cgl0658	prpB2	1.62377	PEP phosphonomutase and related enzymes
Cgl0868	rpmG	-1.0084	Ribosomal protein L33
Cgl0851	pgi	1.18708	Glucose-6-phosphate isomerase
Cgl0752	sahH	-1.41967	S-adenosylhomocysteine hydrolase
Cgl0648	folD	1.60225	5%2C10-methylene-tetrahydrofolate dehydrogenase
Cgl0537	rpsH	-1.57582	Ribosomal protein S8
Cgl0437	hemL	1.28097	Glutamate-1-semialdehyde aminotransferase
Cgl0929	prfC	1.40818	Translation elongation and release factors (GTPases)
Cgl0424	aroE	1.28042	Shikimate 5-dehydrogenase
Cgl1621	aroB	1.8548	3-dehydroquinate synthetase
Cgl1505	hisE	-1.62837	Phosphoribosyl-ATP pyrophosphohydrolase
Cgl1545		2.93522	Uncharacterized ACR
Cgl0689	pyc	-1.35215	Pyruvate carboxylase
Cgl2372		1.70127	Predicted acetyltransferase
Cgl0243		1.19759	Uncharacterized BCR
Cgl2815	cysD	2.41969	3'-phosphoadenosine 5'-phosphosulfate sulfotransferase (PAPS reductase)/FAD synthetase and related enzymes
Cgl1272	ilvH	-1.75925	Acetolactate synthase%2C small subunit
Cgl1569	ctaA	1.13593	Uncharacterized protein required for cytochrome oxidase assembly
Cgl3091	trxC	-1.44565	Thiol-disulfide isomerase and thioredoxins
Cgl0232	tgt	-1.54435	Queuine/archaeosine tRNA-ribosyltransferase
Cgl1596	ribC	1.65401	Riboflavin synthase alpha chain
Cgl3036	ulaA	1.38858	Uncharacterized BCR
Cgl2986	mrcB	1.13288	Membrane carboxypeptidase (penicillin-binding protein)
Cgl2980	dnaB	1.48999	Replicative DNA helicase
Cgl1057	Cgl1057	1.20974	Mg-chelatase subunit ChlI
Cgl2887	Cgl2887	1.38417	Predicted flavoprotein involved in K+ transport
Cgl2878	cmt2	1.49461	Predicted esterase
Cgl2873	Cgl2873	-1.9659	Hypothetical protein
Cgl2851	Cgl2851	1.65305	Uncharacterized BCR%2C vancomycin resistance protein
Cgl2844	Cgl2844	1.1072	PLP-dependent aminotransferases
Cgl2697	hpt	2.80154	Hypoxanthine-guanine phosphoribosyltransferase
Cgl0431	hemB	1.74581	Delta-aminolevulinic acid dehydratase
Cgl2785		1.52664	Coenzyme F420-dependent N5%2CN10-methylene tetrahydromethanopterin reductase and related flavin-dependent oxidoreductases
Cgl2741	xthA	1.14126	Exonuclease III
Cgl2731	mrpD	-1.02867	Formate hydrogenlyase subunit 3/Multisubunit Na+/H+ antiporter%2C MnhD subunit
Cgl2724		1.48844	Hypothetical membrane protein
Cgl2446	metB	2.50725	Cystathionine beta-lyases/cystathionine gamma-synthases
Cgl1264		2.59598	Predicted glutathione S-transferase
Cgl2677		2.91462	Uncharacterized enzyme involved in biosynthesis of extracellular polysaccharides
Cgl2674	butA	1.56134	L-2.3-butanediol dehydrogenase
Cgl2668	xylC	1.05785	NAD-dependent aldehyde dehydrogenases
Cgl2662	cgtR5	1.1757	Two-component system%2C response regulators consisting of a CheY-like receiver domain and a HTH DNA-binding domain
Cgl1056		2.24569	Hypothetical protein
Cgl2619		1.12722	Predicted hydrolases of the HAD superfamily
Cgl2607	cgtR3	1.68909	Two-component system%2C response regulators consisting of a CheY-like receiver domain and a HTH DNA-binding domain
Cgl2598	purB	1.31233	Adenylosuccinate lyase
Cgl2591	gpx	1.57488	Glutathione peroxidase
Cgl2586		1.36463	Acyl-CoA hydrolase
Cgl2583	purM	1.46253	Phosphoribosylaminoimidazol (AIR) synthetase
Cgl2580		1.34666	Branched-chain amino acid aminotransferase/4-amino-4-deoxychorismate lyase
Cgl2570		1.02769	Predicted TIM-barrel enzymes%2C possibly dehydrogenases%2C nifR3 family
Cgl2562	cysK	1.63437	Cysteine synthase
Cgl2537		1.03431	NADPH:quinone reductase and related Zn-dependent oxidoreductases
Cgl2526	ftn	1.98602	Ferritin-like protein
Cgl2508		-1.30142	Metal-dependent hydrolases of the beta-lactamase superfamily III
Cgl2462		1.24971	Hypothetical protein
Cgl2435		1.30652	Hypothetical protein
Cgl2425		1.09648	Hypothetical protein
Cgl2423	rpi	1.06259	Ribose 5-phosphate isomerase RpiB
Cgl2402	catA1	2.00656	Protocatechuate 3%2C4-dioxygenase beta subunit
Cgl2309	aecD	2.05272	PLP-dependent aminotransferase and cystathionine beta-lyase
Cgl2266		1.66199	Uncharacterized ACR
Cgl2231		1.60408	Hypothetical protein
Cgl0619		1.25011	Hypothetical protein
Cgl2162	murF	1.9193	UDP-N-acetylmuramyl pentapeptide synthase
Cgl2240	ptpA	1.09409	Protein-tyrosine-phosphatase
Cgl2134		1.04265	Dehydrogenases with different specificities (related to short-chain alcohol dehydrogenases)
Cgl2114		1.01874	ABC-type transporter%2C periplasmic component
Cgl1563	sufD	1.49435	Predicted membrane components of an uncharacterized iron-regulated ABC-type transporter SufB
Cgl2105		1.42898	Hypothetical protein
Cgl2081		1.10412	Hypothetical protein
Cgl0347	capD	-1.06397	Predicted nucleoside-diphosphate sugar epimerases
Cgl2009		1.14401	Two-component system%2C response regulators consisting of a CheY-like receiver domain and a HTH DNA-binding domain
Cgl1969		1.33064	Hypothetical protein
Cgl1933	ptsI	1.10719	Phosphoenolpyruvate-protein kinase (PTS system EI component in bacteria)
Cgl1899		1.02599	Uncharacterized ACR
Cgl2273	dgt	1.82489	dGTP triphosphohydrolase
Cgl1696		-1.48366	Hypothetical protein
Cgl2682		2.67843	Hypothetical protein
Cgl1599	fmu	1.1246	tRNA and rRNA cytosine-C5-methylases
Cgl2473	ornA	2.09739	Oligoribonuclease (3'->5' exoribonuclease)
Cgl1561	nifS2	1.14251	Selenocysteine lyase
Cgl1554		1.71593	ABC-type transporter%2C duplicated ATPase component
Cgl1529	mcmB	-1.60091	Methylmalonyl-CoA mutase%2C N-terminal domain/subunit
Cgl1914		1.05918	DNA or RNA helicases of superfamily II
Cgl1416		-1.3485	Hypothetical protein
Cgl1415		-1.48063	Hypothetical protein
Cgl1391		-2.0385	Hypothetical protein
Cgl0189		1.4702	Dehydrogenases with different specificities (related to short-chain alcohol dehydrogenases)
Cgl1303		-1.09548	Hypothetical protein
Cgl1282		1.65483	Uncharacterized ACR
Cgl1060		1.58927	PEP phosphonomutase and related enzymes
Cgl1217		-1.71051	Lactoylglutathione lyase and related lyases
Cgl1206	atpB	1.21166	F0F1-type ATP synthase a subunit
Cgl1202		1.35646	Putative translation factor (SUA5)
Cgl1198	fadD4	1.6283	Acyl-CoA synthetases (AMP-forming)/AMP-acid ligases II
Cgl0641	sirR	2.34995	Mn-dependent transcriptional regulator
Cgl1156	deaD	1.0715	Superfamily II DNA and RNA helicases
Cgl1132	AroE	1.58742	Shikimate 5-dehydrogenase
Cgl1116		2.12745	Beta-fructosidases (levanase/invertase)
Cgl1110		1.28654	Predicted Rossmann fold nucleotide-binding protein
Cgl1096		-1.06748	Hypothetical protein
Cgl1088		1.5955	Uncharacterized BCR
Cgl2926	msrA	1.11417	Peptide methionine sulfoxide reductase
Cgl0733		1.45662	Hypothetical protein
Cgl0983		-1.86671	Hypothetical membrane protein
Cgl0936		1.98464	Dioxygenases related to 2-nitropropane dioxygenase
Cgl2064		1.11606	Hypothetical protein
Cgl0915		1.12296	Uncharacterized ACR
Cgl1464	thiM	2.15123	Hydroxyethylthiazole kinase%2C sugar kinase family
Cgl0877		1.59444	Molybdopterin biosynthesis enzymes
Cgl3037	rmpA	3.9865	Phosphotransferase system mannitol/fructose-specific IIA domain (Ntr-type)
Cgl1497	arc	1.72613	ATPases of the AAA+ class
Cgl0848		1.38754	Uncharacterized membrane protein
Cgl0841		-1.89552	Hypothetical protein
Cgl2166	mraW	3.99964	Predicted S-adenosylmethionine-dependent methyltransferase involved in cell envelope biogenesis
Cgl0832		-1.76549	Uncharacterized membrane protein
Cgl0810		2.06922	ABC-type transporter%2C periplasmic component
Cgl0774		1.49158	Hypothetical protein
Cgl0772		1.04846	Hypothetical protein
Cgl0748	manA	-1.11896	Phosphomannose isomerase
Cgl0739		-2.10405	Superfamily II DNA/RNA helicases%2C SNF2 family
Cgl2094	hisF	1.2857	Imidazoleglycerol-phosphate synthase and cyclase hisF
Cgl0706		-1.18001	Hypothetical protein
Cgl0703		1.17966	Hypothetical protein
Cgl0688	lpdA	-4.29553	Dihydrolipoamide dehydrogenase/glutathione oxidoreductase and related enzymes
Cgl0687	pmmB	1.34211	Phosphomannomutase
Cgl0685		1.57888	Predicted transcriptional regulators
Cgl0654	cstA	-5.4758	Carbon starvation protein%2C predicted membrane protein
Cgl1620	pepQ	1.48244	Xaa-Pro aminopeptidase
Cgl1025	xseA	1.35128	Exonuclease VII%2C large subunit
Cgl0558	map1	1.45027	Methionine aminopeptidase
Cgl0535		-2.59404	Hypothetical protein
Cgl0530		-1.34889	Hypothetical protein
Cgl2755		1.1091	Predicted acyltransferases
Cgl1595	ribA	1.21671	GTP cyclohydrolase II
Cgl0191		1.25825	Hypothetical protein
Cgl1268	ilvD	1.09024	Dihydroxyacid dehydratase/phosphogluconate dehydratase
Cgl0350		-1.18021	Predicted glycosyltransferases
Cgl0344	wzz	-1.12142	ATPases involved in chromosome partitioning
Cgl0340		1.47361	Serine proteases of the peptidase family S9A
Cgl0290		1.01851	Zn-dependent hydrolases%2C including glyoxylases
Cgl0282		1.13439	Putative translation initiation inhibitor
Cgl0240	aspB	1.13832	Aspartate transaminase
Cgl1395	argJ	1.81022	Ornithine acetyltransferase
Cgl2329	aceB	2.76345	Malate synthase
Cgl0190		1.68084	FAD/FMN-containing dehydrogenases
Cgl2836		-3.58108	Membrane protease subunits%2C stomatin/prohibitin homologs
Cgl0186		1.20934	Hypothetical protein
Cgl0155	pepO	1.00932	Predicted metalloendopeptidase
Cgl0153		2.97686	Hypothetical protein
Cgl0151		1.14443	Hypothetical protein
Cgl1086	tpx	2.61667	Peroxiredoxin
Cgl2331	aceA	5.48323	Isocitrate lyase
Cgl0125		1.58543	Hypothetical membrane protein
Cgl0093		1.69549	Hypothetical protein
Cgl1178		3.50518	Predicted hydrolases or acyltransferases (alpha/beta hydrolase superfamily)
Cgl0030		2.32916	ABC-type transporter%2C periplasmic component

## Sheet: 3F vs 1F
Table S4. Protein abundance differences between the evolved mutant FM-3 vs. the starting strain FM-1 cultivated in CGXII minimal medium with 10 g/L glucose and 0.8 mM formaldehyde.
Locus tag	GeneName	log2(Foldchange3F vs.1F )	Gene product
Cgl0654	cstA	-5.1412	Carbon starvation protein%2C predicted membrane protein
Cgl0248	leuA	-4.60938	Isopropylmalate/homocitrate/citramalate synthases
Cgl0688	lpdA	-4.38115	Dihydrolipoamide dehydrogenase/glutathione oxidoreductase and related enzymes
Cgl1530	mcmA	-3.94087	Methylmalonyl-CoA mutase%2C N-terminal domain/subunit
Cgl1178		-3.62969	Predicted hydrolases or acyltransferases (alpha/beta hydrolase superfamily)
Cgl0229		-3.40707	Hypothetical protein
Cgl1974		-3.05988	Hypothetical protein
Cgl1217		-2.71459	Lactoylglutathione lyase and related lyases
Cgl0739		-2.71102	Superfamily II DNA/RNA helicases%2C SNF2 family
Cgl1696		-2.67496	Hypothetical protein
Cgl0841		-2.66017	Hypothetical protein
Cgl0535		-2.58293	Hypothetical protein
Cgl1589	whiA	-2.54474	Uncharacterized BCR
Cgl1391		-2.53974	Hypothetical protein
Cgl1529	mcmB	-2.50608	Methylmalonyl-CoA mutase%2C N-terminal domain/subunit
Cgl1950	gluA	-2.46775	ABC-type transporter%2C ATPase component (glutamate)
Cgl0619		-2.35201	Hypothetical protein
Cgl1395	argJ	-2.34889	Ornithine acetyltransferase
Cgl1416		-2.19766	Hypothetical protein
Cgl3069		-2.14915	Restriction enzymes type I helicase subunits and related helicases
Cgl1464	thiM	-2.08932	Hydroxyethylthiazole kinase%2C sugar kinase family
Cgl1756		-2.0763	Hypothetical membrane protein
Cgl0344	wzz	-2.0252	ATPases involved in chromosome partitioning
Cgl3004		-2.0156	NADPH:quinone reductase and related Zn-dependent oxidoreductases
Cgl2571	phoU	-2.0095	Phosphate uptake regulator
Cgl0832		-1.99387	Uncharacterized membrane protein
Cgl0530		-1.909	Hypothetical protein
Cgl0990	aroF	-1.86679	3-Deoxy-D-arabino-heptulosonate 7-phosphate (DAHP) synthase
Cgl2753	eutD	-1.86195	Phosphotransacetylase
Cgl1424	sseA2	-1.82154	Rhodanese-related sulfurtransferases
Cgl0347	capD	-1.81055	Predicted nucleoside-diphosphate sugar epimerases
Cgl2914		-1.71996	Predicted flavoprotein
Cgl2890	glpK	-1.65996	Glycerol kinase
Cgl1423		-1.64796	Acetyltransferases%2C including N-acetylases of ribosomal proteins
Cgl2836		-1.62443	Membrane protease subunits%2C stomatin/prohibitin homologs
Cgl2889	psp5	-1.58022	Hypothetical protein
Cgl2667		-1.55695	Hypothetical protein
Cgl1415		-1.51337	Hypothetical protein
Cgl3029	trpE	-1.47969	Anthranilate/para-aminobenzoate synthases component I
Cgl1497	arc	-1.45244	ATPases of the AAA+ class
Cgl1951	gluB	-1.39166	ABC-type transporter%2C periplasmic component (glutamate)
Cgl0916		-1.38203	Uncharacterized ACR
Cgl0367	galU2	-1.35951	UDP-glucose pyrophosphorylase
Cgl2642	ptsS	-1.35213	Phosphotransferase system IIC components%2C glucose/maltose/N-acetylglucosamine-specific
Cgl0689	pyc	-1.3462	Pyruvate carboxylase
Cgl0894		-1.33971	Superfamily II DNA helicase
Cgl2871	pks	-1.33911	Polyketide synthase modules and related proteins
Cgl0945		-1.33284	Putative multicopper oxidases
Cgl1417	pyrG	-1.33164	CTP synthase (UTP-ammonia lyase)
Cgl1284	serA	-1.31971	Phosphoglycerate dehydrogenase and related dehydrogenases or D-3-phosphoglycerate dehydrogenase
Cgl0942	prsA	-1.31784	Phosphoribosylpyrophosphate synthetase
Cgl0102		-1.30902	Metal-dependent amidase/aminoacylase/carboxypeptidase
Cgl0417	hemA	-1.28798	Glutamyl-tRNA reductase
Cgl3022	hpaG	-1.28493	2-keto-4-pentenoate hydratase/2-oxohepta-3-ene-1%2C7-dioic acid hydratase (catechol pathway)
Cgl2414	tig	-1.26318	FKBP-type peptidyl-prolyl cis-trans isomerase (trigger factor)
Cgl3032	trpD	-1.22069	Anthranilate phosphoribosyltransferase
Cgl2508		-1.21719	Metal-dependent hydrolases of the beta-lactamase superfamily III
Cgl3035	trpA	-1.20701	Tryptophan synthase alpha chain
Cgl0708	dtsR1	-1.19816	Detergent sensitivity rescuer dtsR1
Cgl1897		-1.15423	Hypothetical membrane protein
Cgl0350		-1.15061	Predicted glycosyltransferases
Cgl0700	accBC	-1.1414	Acyl coenzyme A carboxylase
Cgl0113	panC	-1.1238	Panthothenate synthetase
Cgl0325		-1.12185	Glycosyltransferases involved in cell wall biogenesis
Cgl2900		-1.11117	Asp-tRNAAsn/Glu-tRNAGln amidotransferase A subunit and related amidases
Cgl1164		-1.10798	Superfamily II DNA/RNA helicases%2C SNF2 family
Cgl0099	putA	-1.07869	NAD-dependent aldehyde dehydrogenases
Cgl3028	trpP	-1.06475	Hypothetical membrane protein
Cgl0541	rpmD	-1.05997	Ribosomal protein L30/L7E
Cgl0505	rplC	-1.04653	Ribosomal protein L3
Cgl1538		-1.04627	Cell wall-associated hydrolases (invasion-associated proteins)
Cgl1819		-1.0459	Hypothetical protein
Cgl2422		-1.04144	Hypothetical protein
Cgl2614		-1.03957	Hypothetical membrane protein
Cgl2246		-1.03016	Hypothetical protein
Cgl0741	wbbL	-1.02895	Predicted glycosyltransferases
Cgl3033	trpCF	-1.0056	Indole-3-glycerol phosphate synthase
Cgl0136		-1.00401	Hypothetical protein
Cgl0645		1.0035	Cytosine/adenosine deaminases
Cgl2231		1.00547	Hypothetical protein
Cgl1248		1.07194	Siderophore-interacting protein
Cgl2918	lldA	1.08445	L-lactate dehydrogenase (FMN-dependent) and related alpha-hydroxy acid dehydrogenases
Cgl0813		1.15292	ABC-type transporter%2C ATPase component
Cgl1990		1.17715	ABC-type transporter%2C periplasmic component
Cgl1608	pyrF	1.21744	Orotidine-5'-phosphate decarboxylase
Cgl1545	Cgl1545	1.2248	Uncharacterized ACR
Cgl2773	pyrE	1.26822	Orotate phosphoribosyltransferase
Cgl2567		1.29343	Predicted dithiol-disulfide isomerase involved in polyketide biosynthesis
Cgl2580		1.30685	Branched-chain amino acid aminotransferase/4-amino-4-deoxychorismate lyase
Cgl1244	ligA	1.414	NAD-dependent DNA ligase (contains BRCT domain type II)
Cgl0703		1.42758	Hypothetical protein
Cgl0125		1.43961	Hypothetical membrane protein
Cgl2887		1.46695	Predicted flavoprotein involved in K+ transport
Cgl2148	ileS	1.52499	Isoleucyl-tRNA synthetase
Cgl2682	Cgl2682	1.52597	Hypothetical protein
Cgl1139	metE	1.56689	Methionine synthase II (cobalamin-independent)
Cgl2163	murE	1.66435	UDP-N-acetylmuramyl tripeptide synthase
Cgl1993	Cgl1993	1.76264	ABC-type transporter%2C duplicated ATPase component
Cgl0936	Cgl0936	1.86983	Dioxygenases related to 2-nitropropane dioxygenase
Cgl2402	catA1	1.93442	Protocatechuate 3%2C4-dioxygenase beta subunit
Cgl0093	Cgl0093	1.96374	Hypothetical protein
Cgl2677	Cgl2677	2.07446	Uncharacterized enzyme involved in biosynthesis of extracellular polysaccharides
Cgl2375	folC	2.14891	Folylpolyglutamate synthase
Cgl1150	cydA	2.30847	Cytochrome bd-type quinol oxidase%2C subunit 1
Cgl0810	Cgl0810	2.3336	ABC-type transporter%2C periplasmic component
Cgl0153	Cgl0153	2.38209	Hypothetical protein
Cgl0332	rmlA1	2.62235	dTDP-glucose pyrophosphorylase
Cgl2329	aceB	3.07975	Malate synthase
